# Supplementary material for: Krill oil supplementation in vivo promotes increased fuel metabolism and protein synthesis in cultured human skeletal muscle cells
Source: Front Nutr. 2024 Oct 28;11:1452768. doi: 10.3389/fnut.2024.1452768 (PMC11565515; doi:10.3389/fnut.2024.1452768)
Supplement: Supplementary file 1 [file Table_1.XLSX]

## Sheet: Differential_deg_up
gene_id	log2FoldChange	pvalue	gene_name	gene_description
ENSG00000101336	4.22575	0.00489731	HCK	HCK proto-oncogene, Src family tyrosine kinase [Source:HGNC Symbol;Acc:HGNC:4840]
ENSG00000183778	3.95379	0.00797461	B3GALT5	beta-1,3-galactosyltransferase 5 [Source:HGNC Symbol;Acc:HGNC:920]
ENSG00000108342	3.87774	0.0142475	CSF3	colony stimulating factor 3 [Source:HGNC Symbol;Acc:HGNC:2438]
ENSG00000168505	3.79415	0.0119529	GBX2	gastrulation brain homeobox 2 [Source:HGNC Symbol;Acc:HGNC:4186]
ENSG00000163435	3.75111	0.000237587	ELF3	E74 like ETS transcription factor 3 [Source:HGNC Symbol;Acc:HGNC:3318]
ENSG00000060558	3.72843	0.00638674	GNA15	G protein subunit alpha 15 [Source:HGNC Symbol;Acc:HGNC:4383]
ENSG00000197406	3.70063	0.00577672	DIO3	iodothyronine deiodinase 3 [Source:HGNC Symbol;Acc:HGNC:2885]
ENSG00000178882	3.53777	3.9e-06	RFLNA	refilin A [Source:HGNC Symbol;Acc:HGNC:27051]
ENSG00000183317	3.43495	0.0111381	EPHA10	EPH receptor A10 [Source:HGNC Symbol;Acc:HGNC:19987]
ENSG00000175262	3.41338	0.0101467	C1orf127	chromosome 1 open reading frame 127 [Source:HGNC Symbol;Acc:HGNC:26730]
ENSG00000173093	3.20603	0.0240431	CCDC63	coiled-coil domain containing 63 [Source:HGNC Symbol;Acc:HGNC:26669]
ENSG00000148604	3.14584	0.00439192	RGR	retinal G protein coupled receptor [Source:HGNC Symbol;Acc:HGNC:9990]
ENSG00000134339	3.10892	0.0039012	SAA2	serum amyloid A2 [Source:HGNC Symbol;Acc:HGNC:10514]
ENSG00000104044	2.94788	0.0398331	OCA2	OCA2 melanosomal transmembrane protein [Source:HGNC Symbol;Acc:HGNC:8101]
ENSG00000165215	2.9311	0.0299522	CLDN3	claudin 3 [Source:HGNC Symbol;Acc:HGNC:2045]
ENSG00000123685	2.8911	0.000117975	BATF3	basic leucine zipper ATF-like transcription factor 3 [Source:HGNC Symbol;Acc:HGNC:28915]
ENSG00000143185	2.8678	0.0455068	XCL2	X-C motif chemokine ligand 2 [Source:HGNC Symbol;Acc:HGNC:10646]
ENSG00000169429	2.84457	7.1e-05	CXCL8	C-X-C motif chemokine ligand 8 [Source:HGNC Symbol;Acc:HGNC:6025]
ENSG00000129673	2.83464	0.023016	AANAT	aralkylamine N-acetyltransferase [Source:HGNC Symbol;Acc:HGNC:19]
ENSG00000163568	2.77301	0.0500349	AIM2	absent in melanoma 2 [Source:HGNC Symbol;Acc:HGNC:357]
ENSG00000164400	2.69111	0.0321721	CSF2	colony stimulating factor 2 [Source:HGNC Symbol;Acc:HGNC:2434]
ENSG00000171860	2.66637	0.0304519	C3AR1	complement C3a receptor 1 [Source:HGNC Symbol;Acc:HGNC:1319]
ENSG00000204542	2.64975	0.0130119	C6orf15	chromosome 6 open reading frame 15 [Source:HGNC Symbol;Acc:HGNC:13927]
ENSG00000237988	2.6195	0.0233746	OR2I1P	olfactory receptor family 2 subfamily I member 1 pseudogene [Source:HGNC Symbol;Acc:HGNC:8258]
ENSG00000006788	2.60045	0.000936322	MYH13	myosin heavy chain 13 [Source:HGNC Symbol;Acc:HGNC:7571]
ENSG00000102678	2.57805	0.0185653	FGF9	fibroblast growth factor 9 [Source:HGNC Symbol;Acc:HGNC:3687]
ENSG00000163362	2.55733	0.022876	INAVA	innate immunity activator [Source:HGNC Symbol;Acc:HGNC:25599]
ENSG00000115112	2.54897	0.0145293	TFCP2L1	transcription factor CP2 like 1 [Source:HGNC Symbol;Acc:HGNC:17925]
ENSG00000162975	2.53239	0.026258	KCNF1	potassium voltage-gated channel modifier subfamily F member 1 [Source:HGNC Symbol;Acc:HGNC:6246]
ENSG00000141622	2.53197	0.0262904	RNF165	ring finger protein 165 [Source:HGNC Symbol;Acc:HGNC:31696]
ENSG00000150681	2.52546	0.0336301	RGS18	regulator of G protein signaling 18 [Source:HGNC Symbol;Acc:HGNC:14261]
ENSG00000147206	2.49385	0.0310973	NXF3	nuclear RNA export factor 3 [Source:HGNC Symbol;Acc:HGNC:8073]
ENSG00000115009	2.45158	0.000654004	CCL20	C-C motif chemokine ligand 20 [Source:HGNC Symbol;Acc:HGNC:10619]
ENSG00000162881	2.42137	0.0351683	OXER1	oxoeicosanoid receptor 1 [Source:HGNC Symbol;Acc:HGNC:24884]
ENSG00000213088	2.39976	0.046018	ACKR1	atypical chemokine receptor 1 (Duffy blood group) [Source:HGNC Symbol;Acc:HGNC:4035]
ENSG00000003989	2.38445	5.35e-05	SLC7A2	solute carrier family 7 member 2 [Source:HGNC Symbol;Acc:HGNC:11060]
ENSG00000139292	2.37381	0.00606861	LGR5	leucine rich repeat containing G protein-coupled receptor 5 [Source:HGNC Symbol;Acc:HGNC:4504]
ENSG00000270276	2.36594	4.07e-05	HIST2H4B	histone cluster 2 H4 family member b [Source:HGNC Symbol;Acc:HGNC:29607]
ENSG00000170615	2.3508	0.0183891	SLC26A5	solute carrier family 26 member 5 [Source:HGNC Symbol;Acc:HGNC:9359]
ENSG00000178776	2.34406	0.0160846	C5orf46	chromosome 5 open reading frame 46 [Source:HGNC Symbol;Acc:HGNC:33768]
ENSG00000113763	2.33357	0.0120615	UNC5A	unc-5 netrin receptor A [Source:HGNC Symbol;Acc:HGNC:12567]
ENSG00000163347	2.32977	0.000928985	CLDN1	claudin 1 [Source:HGNC Symbol;Acc:HGNC:2032]
ENSG00000077943	2.31161	0.00415617	ITGA8	integrin subunit alpha 8 [Source:HGNC Symbol;Acc:HGNC:6144]
ENSG00000196296	2.30647	0.0040415	ATP2A1	ATPase sarcoplasmic/endoplasmic reticulum Ca2+ transporting 1 [Source:HGNC Symbol;Acc:HGNC:811]
ENSG00000185038	2.30173	0.0012904	MROH2A	maestro heat like repeat family member 2A [Source:HGNC Symbol;Acc:HGNC:27936]
ENSG00000115165	2.30086	0.0304532	CYTIP	cytohesin 1 interacting protein [Source:HGNC Symbol;Acc:HGNC:9506]
ENSG00000159167	2.28841	0.000303413	STC1	stanniocalcin 1 [Source:HGNC Symbol;Acc:HGNC:11373]
ENSG00000155974	2.27432	0.0424947	GRIP1	glutamate receptor interacting protein 1 [Source:HGNC Symbol;Acc:HGNC:18708]
ENSG00000174640	2.2628	0.0377626	SLCO2A1	solute carrier organic anion transporter family member 2A1 [Source:HGNC Symbol;Acc:HGNC:10955]
ENSG00000124875	2.24854	0.0275003	CXCL6	C-X-C motif chemokine ligand 6 [Source:HGNC Symbol;Acc:HGNC:10643]
ENSG00000139970	2.24438	0.00193864	RTN1	reticulon 1 [Source:HGNC Symbol;Acc:HGNC:10467]
ENSG00000162366	2.23546	0.0273025	PDZK1IP1	PDZK1 interacting protein 1 [Source:HGNC Symbol;Acc:HGNC:16887]
ENSG00000004468	2.22715	0.0048848	CD38	CD38 molecule [Source:HGNC Symbol;Acc:HGNC:1667]
ENSG00000102230	2.20341	0.0217893	PCYT1B	phosphate cytidylyltransferase 1, choline, beta [Source:HGNC Symbol;Acc:HGNC:8755]
ENSG00000096996	2.19435	0.0208113	IL12RB1	interleukin 12 receptor subunit beta 1 [Source:HGNC Symbol;Acc:HGNC:5971]
ENSG00000128313	2.18421	0.0173721	APOL5	apolipoprotein L5 [Source:HGNC Symbol;Acc:HGNC:14869]
ENSG00000173432	2.17535	0.0381786	SAA1	serum amyloid A1 [Source:HGNC Symbol;Acc:HGNC:10513]
ENSG00000164796	2.1739	0.0365871	CSMD3	CUB and Sushi multiple domains 3 [Source:HGNC Symbol;Acc:HGNC:19291]
ENSG00000152939	2.1729	0.0134764	MARVELD2	MARVEL domain containing 2 [Source:HGNC Symbol;Acc:HGNC:26401]
ENSG00000079393	2.1673	0.0321543	DUSP13	dual specificity phosphatase 13 [Source:HGNC Symbol;Acc:HGNC:19681]
ENSG00000242950	2.15636	0.0387609	ERVW-1	endogenous retrovirus group W member 1, envelope [Source:HGNC Symbol;Acc:HGNC:13525]
ENSG00000255823	2.15361	0.0319333	MTRNR2L8	MT-RNR2 like 8 [Source:HGNC Symbol;Acc:HGNC:37165]
ENSG00000163032	2.1516	0.00647237	VSNL1	visinin like 1 [Source:HGNC Symbol;Acc:HGNC:12722]
ENSG00000174600	2.15006	0.00610986	CMKLR1	chemerin chemokine-like receptor 1 [Source:HGNC Symbol;Acc:HGNC:2121]
ENSG00000118160	2.14141	0.00598995	SLC8A2	solute carrier family 8 member A2 [Source:HGNC Symbol;Acc:HGNC:11069]
ENSG00000163395	2.13827	0.0170109	IGFN1	immunoglobulin-like and fibronectin type III domain containing 1 [Source:HGNC Symbol;Acc:HGNC:24607]
ENSG00000150471	2.13312	0.0292899	ADGRL3	adhesion G protein-coupled receptor L3 [Source:HGNC Symbol;Acc:HGNC:20974]
ENSG00000163739	2.11296	0.00287192	CXCL1	C-X-C motif chemokine ligand 1 [Source:HGNC Symbol;Acc:HGNC:4602]
ENSG00000053438	2.10763	0.00614782	NNAT	neuronatin [Source:HGNC Symbol;Acc:HGNC:7860]
ENSG00000142623	2.09341	0.0321429	PADI1	peptidyl arginine deiminase 1 [Source:HGNC Symbol;Acc:HGNC:18367]
ENSG00000137441	2.09242	0.0310947	FGFBP2	fibroblast growth factor binding protein 2 [Source:HGNC Symbol;Acc:HGNC:29451]
ENSG00000160223	2.07277	0.0111644	ICOSLG	inducible T cell costimulator ligand [Source:HGNC Symbol;Acc:HGNC:17087]
ENSG00000125895	2.06677	0.010632	TMEM74B	transmembrane protein 74B [Source:HGNC Symbol;Acc:HGNC:15893]
ENSG00000009709	2.06602	0.0320963	PAX7	paired box 7 [Source:HGNC Symbol;Acc:HGNC:8621]
ENSG00000161082	2.06576	0.0472765	CELF5	CUGBP Elav-like family member 5 [Source:HGNC Symbol;Acc:HGNC:14058]
ENSG00000108387	2.06469	0.0107557	38231	septin 4 [Source:HGNC Symbol;Acc:HGNC:9165]
ENSG00000125144	2.06395	0.014735	MT1G	metallothionein 1G [Source:HGNC Symbol;Acc:HGNC:7399]
ENSG00000163735	2.0631	0.000311392	CXCL5	C-X-C motif chemokine ligand 5 [Source:HGNC Symbol;Acc:HGNC:10642]
ENSG00000147223	2.05309	0.0309576	RIPPLY1	ripply transcriptional repressor 1 [Source:HGNC Symbol;Acc:HGNC:25117]
ENSG00000087085	2.02867	0.0156343	ACHE	acetylcholinesterase (Cartwright blood group) [Source:HGNC Symbol;Acc:HGNC:108]
ENSG00000163898	2.01992	0.0202575	LIPH	lipase H [Source:HGNC Symbol;Acc:HGNC:18483]
ENSG00000115457	2.00772	0.00992867	IGFBP2	insulin like growth factor binding protein 2 [Source:HGNC Symbol;Acc:HGNC:5471]
ENSG00000204099	2.00551	0.0318458	NEU4	neuraminidase 4 [Source:HGNC Symbol;Acc:HGNC:21328]
ENSG00000179593	1.9842	0.0303451	ALOX15B	arachidonate 15-lipoxygenase, type B [Source:HGNC Symbol;Acc:HGNC:434]
ENSG00000162687	1.97648	0.000748496	KCNT2	potassium sodium-activated channel subfamily T member 2 [Source:HGNC Symbol;Acc:HGNC:18866]
ENSG00000124102	1.95737	0.0155102	PI3	peptidase inhibitor 3 [Source:HGNC Symbol;Acc:HGNC:8947]
ENSG00000181418	1.93589	0.0146404	DDN	dendrin [Source:HGNC Symbol;Acc:HGNC:24458]
ENSG00000128285	1.92481	0.00393449	MCHR1	melanin concentrating hormone receptor 1 [Source:HGNC Symbol;Acc:HGNC:4479]
ENSG00000182759	1.91144	0.0299357	MAFA	MAF bZIP transcription factor A [Source:HGNC Symbol;Acc:HGNC:23145]
ENSG00000126259	1.8972	0.0344978	KIRREL2	kirre like nephrin family adhesion molecule 2 [Source:HGNC Symbol;Acc:HGNC:18816]
ENSG00000204128	1.89515	0.00174311	C2orf72	chromosome 2 open reading frame 72 [Source:HGNC Symbol;Acc:HGNC:27418]
ENSG00000183691	1.84934	0.0102007	NOG	noggin [Source:HGNC Symbol;Acc:HGNC:7866]
ENSG00000054938	1.83315	0.00290981	CHRDL2	chordin like 2 [Source:HGNC Symbol;Acc:HGNC:24168]
ENSG00000111049	1.82829	0.0187061	MYF5	myogenic factor 5 [Source:HGNC Symbol;Acc:HGNC:7565]
ENSG00000168824	1.81662	0.00881051	NSG1	neuronal vesicle trafficking associated 1 [Source:HGNC Symbol;Acc:HGNC:18790]
ENSG00000182676	1.81315	0.0473156	PPP1R27	protein phosphatase 1 regulatory subunit 27 [Source:HGNC Symbol;Acc:HGNC:16813]
ENSG00000139914	1.80789	0.0275499	FITM1	fat storage inducing transmembrane protein 1 [Source:HGNC Symbol;Acc:HGNC:33714]
ENSG00000106018	1.77223	0.0254549	VIPR2	vasoactive intestinal peptide receptor 2 [Source:HGNC Symbol;Acc:HGNC:12695]
ENSG00000179314	1.76551	0.0312725	WSCD1	WSC domain containing 1 [Source:HGNC Symbol;Acc:HGNC:29060]
ENSG00000172575	1.76121	0.00124427	RASGRP1	RAS guanyl releasing protein 1 [Source:HGNC Symbol;Acc:HGNC:9878]
ENSG00000040608	1.75901	0.0199298	RTN4R	reticulon 4 receptor [Source:HGNC Symbol;Acc:HGNC:18601]
ENSG00000181374	1.75269	0.0281302	CCL13	C-C motif chemokine ligand 13 [Source:HGNC Symbol;Acc:HGNC:10611]
ENSG00000142178	1.70378	0.0296589	SIK1	salt inducible kinase 1 [Source:HGNC Symbol;Acc:HGNC:11142]
ENSG00000218823	1.69449	0.0267183	PAPOLB	poly(A) polymerase beta [Source:HGNC Symbol;Acc:HGNC:15970]
ENSG00000162706	1.68321	0.023983	CADM3	cell adhesion molecule 3 [Source:HGNC Symbol;Acc:HGNC:17601]
ENSG00000140563	1.66755	0.000521647	MCTP2	multiple C2 and transmembrane domain containing 2 [Source:HGNC Symbol;Acc:HGNC:25636]
ENSG00000181085	1.65643	0.0351531	MAPK15	mitogen-activated protein kinase 15 [Source:HGNC Symbol;Acc:HGNC:24667]
ENSG00000146477	1.65466	0.0109381	SLC22A3	solute carrier family 22 member 3 [Source:HGNC Symbol;Acc:HGNC:10967]
ENSG00000058404	1.65458	0.0308405	CAMK2B	calcium/calmodulin dependent protein kinase II beta [Source:HGNC Symbol;Acc:HGNC:1461]
ENSG00000138650	1.61842	0.0284428	PCDH10	protocadherin 10 [Source:HGNC Symbol;Acc:HGNC:13404]
ENSG00000170745	1.58599	0.0331214	KCNS3	potassium voltage-gated channel modifier subfamily S member 3 [Source:HGNC Symbol;Acc:HGNC:6302]
ENSG00000131398	1.58407	0.0364289	KCNC3	potassium voltage-gated channel subfamily C member 3 [Source:HGNC Symbol;Acc:HGNC:6235]
ENSG00000104415	1.56722	0.0002519	WISP1	WNT1 inducible signaling pathway protein 1 [Source:HGNC Symbol;Acc:HGNC:12769]
ENSG00000148798	1.56686	0.0472183	INA	internexin neuronal intermediate filament protein alpha [Source:HGNC Symbol;Acc:HGNC:6057]
ENSG00000234409	1.54164	0.00104847	CCDC188	coiled-coil domain containing 188 [Source:HGNC Symbol;Acc:HGNC:51899]
ENSG00000162630	1.51936	0.0274393	B3GALT2	beta-1,3-galactosyltransferase 2 [Source:HGNC Symbol;Acc:HGNC:917]
ENSG00000182985	1.51741	0.0415583	CADM1	cell adhesion molecule 1 [Source:HGNC Symbol;Acc:HGNC:5951]
ENSG00000107159	1.50608	0.00629449	CA9	carbonic anhydrase 9 [Source:HGNC Symbol;Acc:HGNC:1383]
ENSG00000160255	1.50458	0.0185045	ITGB2	integrin subunit beta 2 [Source:HGNC Symbol;Acc:HGNC:6155]
ENSG00000145040	1.50075	0.0255746	UCN2	urocortin 2 [Source:HGNC Symbol;Acc:HGNC:18414]
ENSG00000140479	1.497	0.00725918	PCSK6	proprotein convertase subtilisin/kexin type 6 [Source:HGNC Symbol;Acc:HGNC:8569]
ENSG00000228672	1.4903	0.0412802	PROB1	proline rich basic protein 1 [Source:HGNC Symbol;Acc:HGNC:41906]
ENSG00000107518	1.48971	0.0182646	ATRNL1	attractin like 1 [Source:HGNC Symbol;Acc:HGNC:29063]
ENSG00000174963	1.48768	0.0354172	ZIC4	Zic family member 4 [Source:HGNC Symbol;Acc:HGNC:20393]
ENSG00000178342	1.46618	0.00500877	KCNG2	potassium voltage-gated channel modifier subfamily G member 2 [Source:HGNC Symbol;Acc:HGNC:6249]
ENSG00000153930	1.46391	0.0428605	ANKFN1	ankyrin repeat and fibronectin type III domain containing 1 [Source:HGNC Symbol;Acc:HGNC:26766]
ENSG00000163734	1.46268	0.00700521	CXCL3	C-X-C motif chemokine ligand 3 [Source:HGNC Symbol;Acc:HGNC:4604]
ENSG00000112379	1.46249	0.0115926	ARFGEF3	ARFGEF family member 3 [Source:HGNC Symbol;Acc:HGNC:21213]
ENSG00000187908	1.46228	0.0345183	DMBT1	deleted in malignant brain tumors 1 [Source:HGNC Symbol;Acc:HGNC:2926]
ENSG00000146938	1.45037	0.0200039	NLGN4X	neuroligin 4 X-linked [Source:HGNC Symbol;Acc:HGNC:14287]
ENSG00000024526	1.4381	0.0280263	DEPDC1	DEP domain containing 1 [Source:HGNC Symbol;Acc:HGNC:22949]
ENSG00000156675	1.40392	0.00161457	RAB11FIP1	RAB11 family interacting protein 1 [Source:HGNC Symbol;Acc:HGNC:30265]
ENSG00000142621	1.39848	0.0387913	FHAD1	forkhead associated phosphopeptide binding domain 1 [Source:HGNC Symbol;Acc:HGNC:29408]
ENSG00000095587	1.38969	0.00416978	TLL2	tolloid like 2 [Source:HGNC Symbol;Acc:HGNC:11844]
ENSG00000130812	1.38782	0.00140432	ANGPTL6	angiopoietin like 6 [Source:HGNC Symbol;Acc:HGNC:23140]
ENSG00000261115	1.38457	0.0162825	TMEM178B	transmembrane protein 178B [Source:HGNC Symbol;Acc:HGNC:44112]
ENSG00000168280	1.38366	0.0420698	KIF5C	kinesin family member 5C [Source:HGNC Symbol;Acc:HGNC:6325]
ENSG00000144810	1.37948	0.0217121	COL8A1	collagen type VIII alpha 1 chain [Source:HGNC Symbol;Acc:HGNC:2215]
ENSG00000123453	1.37193	0.0223482	SARDH	sarcosine dehydrogenase [Source:HGNC Symbol;Acc:HGNC:10536]
ENSG00000042980	1.37083	0.0398859	ADAM28	ADAM metallopeptidase domain 28 [Source:HGNC Symbol;Acc:HGNC:206]
ENSG00000104321	1.36415	0.0193319	TRPA1	transient receptor potential cation channel subfamily A member 1 [Source:HGNC Symbol;Acc:HGNC:497]
ENSG00000074370	1.35987	0.0111308	ATP2A3	ATPase sarcoplasmic/endoplasmic reticulum Ca2+ transporting 3 [Source:HGNC Symbol;Acc:HGNC:813]
ENSG00000174697	1.34529	0.0339177	LEP	leptin [Source:HGNC Symbol;Acc:HGNC:6553]
ENSG00000187583	1.34413	0.0493792	PLEKHN1	pleckstrin homology domain containing N1 [Source:HGNC Symbol;Acc:HGNC:25284]
ENSG00000149781	1.34094	0.0189334	FERMT3	fermitin family member 3 [Source:HGNC Symbol;Acc:HGNC:23151]
ENSG00000178796	1.33763	0.0493527	RIIAD1	regulatory subunit of type II PKA R-subunit (RIIa) domain containing 1 [Source:HGNC Symbol;Acc:HGNC:26686]
ENSG00000123485	1.31518	4.59e-05	HJURP	Holliday junction recognition protein [Source:HGNC Symbol;Acc:HGNC:25444]
ENSG00000114638	1.31464	0.00729974	UPK1B	uroplakin 1B [Source:HGNC Symbol;Acc:HGNC:12578]
ENSG00000136856	1.31117	0.0263379	SLC2A8	solute carrier family 2 member 8 [Source:HGNC Symbol;Acc:HGNC:13812]
ENSG00000144837	1.31004	0.0428826	PLA1A	phospholipase A1 member A [Source:HGNC Symbol;Acc:HGNC:17661]
ENSG00000128268	1.30319	0.0386549	MGAT3	mannosyl (beta-1,4-)-glycoprotein beta-1,4-N-acetylglucosaminyltransferase [Source:HGNC Symbol;Acc:HGNC:7046]
ENSG00000166145	1.30179	0.039949	SPINT1	serine peptidase inhibitor, Kunitz type 1 [Source:HGNC Symbol;Acc:HGNC:11246]
ENSG00000159212	1.29877	0.0267424	CLIC6	chloride intracellular channel 6 [Source:HGNC Symbol;Acc:HGNC:2065]
ENSG00000188338	1.29768	0.0318481	SLC38A3	solute carrier family 38 member 3 [Source:HGNC Symbol;Acc:HGNC:18044]
ENSG00000183336	1.29635	0.0356693	BOLA2	bolA family member 2 [Source:HGNC Symbol;Acc:HGNC:29488]
ENSG00000260428	1.28644	0.0205595	SCX	scleraxis bHLH transcription factor [Source:HGNC Symbol;Acc:HGNC:32322]
ENSG00000112299	1.27765	0.0390701	VNN1	vanin 1 [Source:HGNC Symbol;Acc:HGNC:12705]
ENSG00000164764	1.27099	0.0472292	SBSPON	somatomedin B and thrombospondin type 1 domain containing [Source:HGNC Symbol;Acc:HGNC:30362]
ENSG00000113739	1.26933	0.0054366	STC2	stanniocalcin 2 [Source:HGNC Symbol;Acc:HGNC:11374]
ENSG00000185522	1.26659	0.0326342	LMNTD2	lamin tail domain containing 2 [Source:HGNC Symbol;Acc:HGNC:28561]
ENSG00000110328	1.25971	0.00505111	GALNT18	polypeptide N-acetylgalactosaminyltransferase 18 [Source:HGNC Symbol;Acc:HGNC:30488]
ENSG00000047936	1.25786	0.019044	ROS1	ROS proto-oncogene 1, receptor tyrosine kinase [Source:HGNC Symbol;Acc:HGNC:10261]
ENSG00000129195	1.2557	0.0418156	PIMREG	PICALM interacting mitotic regulator [Source:HGNC Symbol;Acc:HGNC:25483]
ENSG00000161958	1.25093	0.0376847	FGF11	fibroblast growth factor 11 [Source:HGNC Symbol;Acc:HGNC:3667]
ENSG00000117394	1.24537	0.00913053	SLC2A1	solute carrier family 2 member 1 [Source:HGNC Symbol;Acc:HGNC:11005]
ENSG00000137804	1.24034	0.0265959	NUSAP1	nucleolar and spindle associated protein 1 [Source:HGNC Symbol;Acc:HGNC:18538]
ENSG00000103522	1.23417	0.044493	IL21R	interleukin 21 receptor [Source:HGNC Symbol;Acc:HGNC:6006]
ENSG00000107742	1.23319	0.0202957	SPOCK2	SPARC (osteonectin), cwcv and kazal like domains proteoglycan 2 [Source:HGNC Symbol;Acc:HGNC:13564]
ENSG00000127507	1.23293	0.0412489	ADGRE2	adhesion G protein-coupled receptor E2 [Source:HGNC Symbol;Acc:HGNC:3337]
ENSG00000162692	1.21406	0.0119429	VCAM1	vascular cell adhesion molecule 1 [Source:HGNC Symbol;Acc:HGNC:12663]
ENSG00000205336	1.2139	0.0126357	ADGRG1	adhesion G protein-coupled receptor G1 [Source:HGNC Symbol;Acc:HGNC:4512]
ENSG00000081052	1.2074	0.0215555	COL4A4	collagen type IV alpha 4 chain [Source:HGNC Symbol;Acc:HGNC:2206]
ENSG00000170214	1.20474	0.0407851	ADRA1B	adrenoceptor alpha 1B [Source:HGNC Symbol;Acc:HGNC:278]
ENSG00000113645	1.20344	0.030627	WWC1	WW and C2 domain containing 1 [Source:HGNC Symbol;Acc:HGNC:29435]
ENSG00000168685	1.19427	0.0302382	IL7R	interleukin 7 receptor [Source:HGNC Symbol;Acc:HGNC:6024]
ENSG00000160678	1.19305	0.0385374	S100A1	S100 calcium binding protein A1 [Source:HGNC Symbol;Acc:HGNC:10486]
ENSG00000134533	1.19099	0.0244838	RERG	RAS like estrogen regulated growth inhibitor [Source:HGNC Symbol;Acc:HGNC:15980]
ENSG00000182022	1.19035	0.00670597	CHST15	carbohydrate sulfotransferase 15 [Source:HGNC Symbol;Acc:HGNC:18137]
ENSG00000090339	1.18888	0.00754512	ICAM1	intercellular adhesion molecule 1 [Source:HGNC Symbol;Acc:HGNC:5344]
ENSG00000139364	1.16818	0.0336262	TMEM132B	transmembrane protein 132B [Source:HGNC Symbol;Acc:HGNC:29397]
ENSG00000105963	1.15179	0.0129935	ADAP1	ArfGAP with dual PH domains 1 [Source:HGNC Symbol;Acc:HGNC:16486]
ENSG00000106366	1.14276	0.0171938	SERPINE1	serpin family E member 1 [Source:HGNC Symbol;Acc:HGNC:8583]
ENSG00000162511	1.13719	0.0449925	LAPTM5	lysosomal protein transmembrane 5 [Source:HGNC Symbol;Acc:HGNC:29612]
ENSG00000165757	1.13181	0.0323292	JCAD	junctional cadherin 5 associated [Source:HGNC Symbol;Acc:HGNC:29283]
ENSG00000158525	1.12694	0.0442256	CPA5	carboxypeptidase A5 [Source:HGNC Symbol;Acc:HGNC:15722]
ENSG00000163874	1.11132	0.00357654	ZC3H12A	zinc finger CCCH-type containing 12A [Source:HGNC Symbol;Acc:HGNC:26259]
ENSG00000174945	1.10436	0.0495149	AMZ1	archaelysin family metallopeptidase 1 [Source:HGNC Symbol;Acc:HGNC:22231]
ENSG00000179431	1.10296	0.0273732	FJX1	four jointed box 1 [Source:HGNC Symbol;Acc:HGNC:17166]
ENSG00000108309	1.09058	0.0332398	RUNDC3A	RUN domain containing 3A [Source:HGNC Symbol;Acc:HGNC:16984]
ENSG00000133048	1.08948	0.0464908	CHI3L1	chitinase 3 like 1 [Source:HGNC Symbol;Acc:HGNC:1932]
ENSG00000187957	1.0857	0.033767	DNER	delta/notch like EGF repeat containing [Source:HGNC Symbol;Acc:HGNC:24456]
ENSG00000125148	1.08358	0.0241445	MT2A	metallothionein 2A [Source:HGNC Symbol;Acc:HGNC:7406]
ENSG00000113946	1.07422	0.0284226	CLDN16	claudin 16 [Source:HGNC Symbol;Acc:HGNC:2037]
ENSG00000164309	1.06319	0.0445312	CMYA5	cardiomyopathy associated 5 [Source:HGNC Symbol;Acc:HGNC:14305]
ENSG00000154864	1.06075	0.00223123	PIEZO2	piezo type mechanosensitive ion channel component 2 [Source:HGNC Symbol;Acc:HGNC:26270]
ENSG00000106526	1.05852	0.0278156	ACTR3C	ARP3 actin related protein 3 homolog C [Source:HGNC Symbol;Acc:HGNC:37282]
ENSG00000127561	1.05822	0.0134478	SYNGR3	synaptogyrin 3 [Source:HGNC Symbol;Acc:HGNC:11501]
ENSG00000170458	1.05205	0.028187	CD14	CD14 molecule [Source:HGNC Symbol;Acc:HGNC:1628]
ENSG00000160111	1.05155	0.0234938	CPAMD8	C3 and PZP like, alpha-2-macroglobulin domain containing 8 [Source:HGNC Symbol;Acc:HGNC:23228]
ENSG00000090530	1.04716	0.00602899	P3H2	prolyl 3-hydroxylase 2 [Source:HGNC Symbol;Acc:HGNC:19317]
ENSG00000111110	1.03164	0.00641325	PPM1H	protein phosphatase, Mg2+/Mn2+ dependent 1H [Source:HGNC Symbol;Acc:HGNC:18583]
ENSG00000185633	1.03023	0.0053658	NDUFA4L2	NDUFA4, mitochondrial complex associated like 2 [Source:HGNC Symbol;Acc:HGNC:29836]
ENSG00000129749	1.02906	0.0374888	CHRNA10	cholinergic receptor nicotinic alpha 10 subunit [Source:HGNC Symbol;Acc:HGNC:13800]
ENSG00000129667	1.02256	0.00315968	RHBDF2	rhomboid 5 homolog 2 [Source:HGNC Symbol;Acc:HGNC:20788]
ENSG00000136205	1.022	0.000732293	TNS3	tensin 3 [Source:HGNC Symbol;Acc:HGNC:21616]
ENSG00000198691	1.0176	0.0176855	ABCA4	ATP binding cassette subfamily A member 4 [Source:HGNC Symbol;Acc:HGNC:34]
ENSG00000100079	1.01663	0.0109477	LGALS2	galectin 2 [Source:HGNC Symbol;Acc:HGNC:6562]
ENSG00000027075	1.0151	0.0128086	PRKCH	protein kinase C eta [Source:HGNC Symbol;Acc:HGNC:9403]
ENSG00000198879	1.00962	0.0494628	SFMBT2	Scm like with four mbt domains 2 [Source:HGNC Symbol;Acc:HGNC:20256]
ENSG00000163888	1.00935	0.00919865	CAMK2N2	calcium/calmodulin dependent protein kinase II inhibitor 2 [Source:HGNC Symbol;Acc:HGNC:24197]
ENSG00000137801	1.00782	0.0296491	THBS1	thrombospondin 1 [Source:HGNC Symbol;Acc:HGNC:11785]
ENSG00000124920	1.00509	0.0289264	MYRF	myelin regulatory factor [Source:HGNC Symbol;Acc:HGNC:1181]
ENSG00000120949	1.00117	0.0500557	TNFRSF8	TNF receptor superfamily member 8 [Source:HGNC Symbol;Acc:HGNC:11923]
ENSG00000118503	0.998134	6.39e-05	TNFAIP3	TNF alpha induced protein 3 [Source:HGNC Symbol;Acc:HGNC:11896]
ENSG00000283199	0.989321	0.00741001	C13orf46	chromosome 13 open reading frame 46 [Source:HGNC Symbol;Acc:HGNC:53786]
ENSG00000137841	0.986596	0.0263469	PLCB2	phospholipase C beta 2 [Source:HGNC Symbol;Acc:HGNC:9055]
ENSG00000158856	0.98336	0.0446515	DMTN	dematin actin binding protein [Source:HGNC Symbol;Acc:HGNC:3382]
ENSG00000104812	0.983116	0.0418736	GYS1	glycogen synthase 1 [Source:HGNC Symbol;Acc:HGNC:4706]
ENSG00000114268	0.974949	0.0018304	PFKFB4	6-phosphofructo-2-kinase/fructose-2,6-biphosphatase 4 [Source:HGNC Symbol;Acc:HGNC:8875]
ENSG00000184368	0.953321	0.0461052	MAP7D2	MAP7 domain containing 2 [Source:HGNC Symbol;Acc:HGNC:25899]
ENSG00000185090	0.951069	0.0142705	MANEAL	mannosidase endo-alpha like [Source:HGNC Symbol;Acc:HGNC:26452]
ENSG00000177025	0.949717	0.016488	C19orf18	chromosome 19 open reading frame 18 [Source:HGNC Symbol;Acc:HGNC:28642]
ENSG00000104635	0.941346	0.00881774	SLC39A14	solute carrier family 39 member 14 [Source:HGNC Symbol;Acc:HGNC:20858]
ENSG00000214193	0.940057	0.00268155	SH3D21	SH3 domain containing 21 [Source:HGNC Symbol;Acc:HGNC:26236]
ENSG00000171241	0.93886	0.0273438	SHCBP1	SHC binding and spindle associated 1 [Source:HGNC Symbol;Acc:HGNC:29547]
ENSG00000169583	0.935968	0.0212834	CLIC3	chloride intracellular channel 3 [Source:HGNC Symbol;Acc:HGNC:2064]
ENSG00000163171	0.923735	0.0352135	CDC42EP3	CDC42 effector protein 3 [Source:HGNC Symbol;Acc:HGNC:16943]
ENSG00000152952	0.920455	0.0122442	PLOD2	procollagen-lysine,2-oxoglutarate 5-dioxygenase 2 [Source:HGNC Symbol;Acc:HGNC:9082]
ENSG00000171992	0.913042	0.00264862	SYNPO	synaptopodin [Source:HGNC Symbol;Acc:HGNC:30672]
ENSG00000173166	0.912301	0.0385849	RAPH1	Ras association (RalGDS/AF-6) and pleckstrin homology domains 1 [Source:HGNC Symbol;Acc:HGNC:14436]
ENSG00000106236	0.909754	0.0288278	NPTX2	neuronal pentraxin 2 [Source:HGNC Symbol;Acc:HGNC:7953]
ENSG00000221955	0.909134	0.00195692	SLC12A8	solute carrier family 12 member 8 [Source:HGNC Symbol;Acc:HGNC:15595]
ENSG00000099337	0.899328	0.0004229	KCNK6	potassium two pore domain channel subfamily K member 6 [Source:HGNC Symbol;Acc:HGNC:6281]
ENSG00000131979	0.89908	0.00670774	GCH1	GTP cyclohydrolase 1 [Source:HGNC Symbol;Acc:HGNC:4193]
ENSG00000108691	0.896023	0.0148601	CCL2	C-C motif chemokine ligand 2 [Source:HGNC Symbol;Acc:HGNC:10618]
ENSG00000152049	0.890293	0.0148813	KCNE4	potassium voltage-gated channel subfamily E regulatory subunit 4 [Source:HGNC Symbol;Acc:HGNC:6244]
ENSG00000188766	0.885983	0.0324595	SPRED3	sprouty related EVH1 domain containing 3 [Source:HGNC Symbol;Acc:HGNC:31041]
ENSG00000160326	0.885137	0.00915555	SLC2A6	solute carrier family 2 member 6 [Source:HGNC Symbol;Acc:HGNC:11011]
ENSG00000128342	0.883288	0.0417875	LIF	LIF, interleukin 6 family cytokine [Source:HGNC Symbol;Acc:HGNC:6596]
ENSG00000170525	0.882891	0.0073307	PFKFB3	6-phosphofructo-2-kinase/fructose-2,6-biphosphatase 3 [Source:HGNC Symbol;Acc:HGNC:8874]
ENSG00000198753	0.878534	0.00562558	PLXNB3	plexin B3 [Source:HGNC Symbol;Acc:HGNC:9105]
ENSG00000136367	0.872951	0.00454557	ZFHX2	zinc finger homeobox 2 [Source:HGNC Symbol;Acc:HGNC:20152]
ENSG00000188707	0.86854	0.0477868	ZBED6CL	ZBED6 C-terminal like [Source:HGNC Symbol;Acc:HGNC:21720]
ENSG00000092820	0.864378	0.0325169	EZR	ezrin [Source:HGNC Symbol;Acc:HGNC:12691]
ENSG00000158825	0.863694	0.0493104	CDA	cytidine deaminase [Source:HGNC Symbol;Acc:HGNC:1712]
ENSG00000163453	0.84968	0.0181596	IGFBP7	insulin like growth factor binding protein 7 [Source:HGNC Symbol;Acc:HGNC:5476]
ENSG00000073910	0.844918	0.0496288	FRY	FRY microtubule binding protein [Source:HGNC Symbol;Acc:HGNC:20367]
ENSG00000116016	0.826791	0.0309122	EPAS1	endothelial PAS domain protein 1 [Source:HGNC Symbol;Acc:HGNC:3374]
ENSG00000270885	0.824969	0.0325639	RASL10B	RAS like family 10 member B [Source:HGNC Symbol;Acc:HGNC:30295]
ENSG00000135604	0.823736	0.0192744	STX11	syntaxin 11 [Source:HGNC Symbol;Acc:HGNC:11429]
ENSG00000162078	0.817814	0.038534	ZG16B	zymogen granule protein 16B [Source:HGNC Symbol;Acc:HGNC:30456]
ENSG00000160588	0.816488	0.0236793	MPZL3	myelin protein zero like 3 [Source:HGNC Symbol;Acc:HGNC:27279]
ENSG00000185361	0.813848	0.0216167	TNFAIP8L1	TNF alpha induced protein 8 like 1 [Source:HGNC Symbol;Acc:HGNC:28279]
ENSG00000005884	0.812045	0.0489182	ITGA3	integrin subunit alpha 3 [Source:HGNC Symbol;Acc:HGNC:6139]
ENSG00000174939	0.811076	0.0417411	ASPHD1	aspartate beta-hydroxylase domain containing 1 [Source:HGNC Symbol;Acc:HGNC:27380]
ENSG00000132031	0.808499	0.0143745	MATN3	matrilin 3 [Source:HGNC Symbol;Acc:HGNC:6909]
ENSG00000130045	0.806782	0.027088	NXNL2	nucleoredoxin like 2 [Source:HGNC Symbol;Acc:HGNC:30482]
ENSG00000144959	0.80235	0.0174079	NCEH1	neutral cholesterol ester hydrolase 1 [Source:HGNC Symbol;Acc:HGNC:29260]
ENSG00000174871	0.801243	0.0403518	CNIH2	cornichon family AMPA receptor auxiliary protein 2 [Source:HGNC Symbol;Acc:HGNC:28744]
ENSG00000163545	0.801067	0.026495	NUAK2	NUAK family kinase 2 [Source:HGNC Symbol;Acc:HGNC:29558]
ENSG00000099284	0.792743	0.0162898	H2AFY2	H2A histone family member Y2 [Source:HGNC Symbol;Acc:HGNC:14453]
ENSG00000158769	0.785483	0.0473731	F11R	F11 receptor [Source:HGNC Symbol;Acc:HGNC:14685]
ENSG00000134690	0.785456	0.0128044	CDCA8	cell division cycle associated 8 [Source:HGNC Symbol;Acc:HGNC:14629]
ENSG00000109667	0.78281	0.0443994	SLC2A9	solute carrier family 2 member 9 [Source:HGNC Symbol;Acc:HGNC:13446]
ENSG00000184451	0.78051	0.00930203	CCR10	C-C motif chemokine receptor 10 [Source:HGNC Symbol;Acc:HGNC:4474]
ENSG00000023445	0.776983	0.00789572	BIRC3	baculoviral IAP repeat containing 3 [Source:HGNC Symbol;Acc:HGNC:591]
ENSG00000013588	0.774856	0.0358642	GPRC5A	G protein-coupled receptor class C group 5 member A [Source:HGNC Symbol;Acc:HGNC:9836]
ENSG00000137825	0.771989	0.0118123	ITPKA	inositol-trisphosphate 3-kinase A [Source:HGNC Symbol;Acc:HGNC:6178]
ENSG00000117676	0.765209	0.0177475	RPS6KA1	ribosomal protein S6 kinase A1 [Source:HGNC Symbol;Acc:HGNC:10430]
ENSG00000174371	0.759154	0.0123536	EXO1	exonuclease 1 [Source:HGNC Symbol;Acc:HGNC:3511]
ENSG00000092295	0.755794	0.0374205	TGM1	transglutaminase 1 [Source:HGNC Symbol;Acc:HGNC:11777]
ENSG00000188157	0.754496	0.0300075	AGRN	agrin [Source:HGNC Symbol;Acc:HGNC:329]
ENSG00000167772	0.753313	0.0493677	ANGPTL4	angiopoietin like 4 [Source:HGNC Symbol;Acc:HGNC:16039]
ENSG00000141526	0.753195	0.0225796	SLC16A3	solute carrier family 16 member 3 [Source:HGNC Symbol;Acc:HGNC:10924]
ENSG00000054967	0.747544	0.020315	RELT	RELT, TNF receptor [Source:HGNC Symbol;Acc:HGNC:13764]
ENSG00000132003	0.742421	0.0345674	ZSWIM4	zinc finger SWIM-type containing 4 [Source:HGNC Symbol;Acc:HGNC:25704]
ENSG00000119703	0.734272	0.041282	ZC2HC1C	zinc finger C2HC-type containing 1C [Source:HGNC Symbol;Acc:HGNC:20354]
ENSG00000147852	0.733899	0.0338866	VLDLR	very low density lipoprotein receptor [Source:HGNC Symbol;Acc:HGNC:12698]
ENSG00000165821	0.732589	0.0285081	SALL2	spalt like transcription factor 2 [Source:HGNC Symbol;Acc:HGNC:10526]
ENSG00000128298	0.712759	0.0473364	BAIAP2L2	BAI1 associated protein 2 like 2 [Source:HGNC Symbol;Acc:HGNC:26203]
ENSG00000170485	0.707736	0.0472114	NPAS2	neuronal PAS domain protein 2 [Source:HGNC Symbol;Acc:HGNC:7895]
ENSG00000145685	0.698384	0.0437432	LHFPL2	LHFPL tetraspan subfamily member 2 [Source:HGNC Symbol;Acc:HGNC:6588]
ENSG00000115902	0.697633	0.049203	SLC1A4	solute carrier family 1 member 4 [Source:HGNC Symbol;Acc:HGNC:10942]
ENSG00000167100	0.690884	0.0352005	SAMD14	sterile alpha motif domain containing 14 [Source:HGNC Symbol;Acc:HGNC:27312]
ENSG00000178860	0.686944	0.0456038	MSC	musculin [Source:HGNC Symbol;Acc:HGNC:7321]
ENSG00000099994	0.676218	0.0368559	SUSD2	sushi domain containing 2 [Source:HGNC Symbol;Acc:HGNC:30667]
ENSG00000180758	0.676203	0.00721482	GPR157	G protein-coupled receptor 157 [Source:HGNC Symbol;Acc:HGNC:23687]
ENSG00000177465	0.672763	0.0484493	ACOT4	acyl-CoA thioesterase 4 [Source:HGNC Symbol;Acc:HGNC:19748]
ENSG00000171208	0.663083	0.0368514	NETO2	neuropilin and tolloid like 2 [Source:HGNC Symbol;Acc:HGNC:14644]
ENSG00000104856	0.661229	0.00500703	RELB	RELB proto-oncogene, NF-kB subunit [Source:HGNC Symbol;Acc:HGNC:9956]
ENSG00000197576	0.66054	0.0360246	HOXA4	homeobox A4 [Source:HGNC Symbol;Acc:HGNC:5105]
ENSG00000243725	0.654614	0.0313951	TTC4	tetratricopeptide repeat domain 4 [Source:HGNC Symbol;Acc:HGNC:12394]
ENSG00000071575	0.653305	0.0449478	TRIB2	tribbles pseudokinase 2 [Source:HGNC Symbol;Acc:HGNC:30809]
ENSG00000006534	0.642362	0.0173482	ALDH3B1	aldehyde dehydrogenase 3 family member B1 [Source:HGNC Symbol;Acc:HGNC:410]
ENSG00000120149	0.642044	0.0402494	MSX2	msh homeobox 2 [Source:HGNC Symbol;Acc:HGNC:7392]
ENSG00000188522	0.640728	0.00607899	FAM83G	family with sequence similarity 83 member G [Source:HGNC Symbol;Acc:HGNC:32554]
ENSG00000175274	0.636997	0.0305803	TP53I11	tumor protein p53 inducible protein 11 [Source:HGNC Symbol;Acc:HGNC:16842]
ENSG00000285043	0.633712	0.0118249	ALDOA	Homo sapiens aldolase, fructose-bisphosphate A (ALDOA), transcript variant 7, mRNA. [Source:RefSeq mRNA;Acc:NM_001355562]
ENSG00000183208	0.63178	0.0308164	GDPGP1	GDP-D-glucose phosphorylase 1 [Source:HGNC Symbol;Acc:HGNC:34360]
ENSG00000163251	0.621435	0.0175884	FZD5	frizzled class receptor 5 [Source:HGNC Symbol;Acc:HGNC:4043]
ENSG00000145555	0.619621	0.0221229	MYO10	myosin X [Source:HGNC Symbol;Acc:HGNC:7593]
ENSG00000173698	0.615954	0.0456716	ADGRG2	adhesion G protein-coupled receptor G2 [Source:HGNC Symbol;Acc:HGNC:4516]
ENSG00000134013	0.61508	0.0450824	LOXL2	lysyl oxidase like 2 [Source:HGNC Symbol;Acc:HGNC:6666]
ENSG00000140939	0.608681	0.011547	NOL3	nucleolar protein 3 [Source:HGNC Symbol;Acc:HGNC:7869]
ENSG00000164045	0.608002	0.0287215	CDC25A	cell division cycle 25A [Source:HGNC Symbol;Acc:HGNC:1725]
ENSG00000187796	0.607687	0.035184	CARD9	caspase recruitment domain family member 9 [Source:HGNC Symbol;Acc:HGNC:16391]
ENSG00000085662	0.606092	0.015769	AKR1B1	aldo-keto reductase family 1 member B [Source:HGNC Symbol;Acc:HGNC:381]
ENSG00000143643	0.603387	0.0392556	TTC13	tetratricopeptide repeat domain 13 [Source:HGNC Symbol;Acc:HGNC:26204]
ENSG00000116584	0.60164	0.0389955	ARHGEF2	Rho/Rac guanine nucleotide exchange factor 2 [Source:HGNC Symbol;Acc:HGNC:682]
ENSG00000187479	0.596772	0.0347589	C11orf96	chromosome 11 open reading frame 96 [Source:HGNC Symbol;Acc:HGNC:38675]
ENSG00000104881	0.593336	0.0462823	PPP1R13L	protein phosphatase 1 regulatory subunit 13 like [Source:HGNC Symbol;Acc:HGNC:18838]
ENSG00000157064	0.588119	0.0118217	NMNAT2	nicotinamide nucleotide adenylyltransferase 2 [Source:HGNC Symbol;Acc:HGNC:16789]
ENSG00000065054	0.580337	0.00442451	SLC9A3R2	SLC9A3 regulator 2 [Source:HGNC Symbol;Acc:HGNC:11076]
ENSG00000182240	0.577531	0.0492311	BACE2	beta-secretase 2 [Source:HGNC Symbol;Acc:HGNC:934]
ENSG00000135048	0.574829	0.0272463	CEMIP2	cell migration inducing hyaluronidase 2 [Source:HGNC Symbol;Acc:HGNC:11869]
ENSG00000077150	0.573242	0.0104923	NFKB2	nuclear factor kappa B subunit 2 [Source:HGNC Symbol;Acc:HGNC:7795]
ENSG00000013563	0.57231	0.0405067	DNASE1L1	deoxyribonuclease 1 like 1 [Source:HGNC Symbol;Acc:HGNC:2957]
ENSG00000162433	0.565212	0.0116133	AK4	adenylate kinase 4 [Source:HGNC Symbol;Acc:HGNC:363]
ENSG00000219200	0.539777	0.0295282	RNASEK	ribonuclease K [Source:HGNC Symbol;Acc:HGNC:33911]
ENSG00000176171	0.537963	0.0484124	BNIP3	BCL2 interacting protein 3 [Source:HGNC Symbol;Acc:HGNC:1084]
ENSG00000125257	0.533702	0.0090279	ABCC4	ATP binding cassette subfamily C member 4 [Source:HGNC Symbol;Acc:HGNC:55]
ENSG00000146232	0.528795	0.0394257	NFKBIE	NFKB inhibitor epsilon [Source:HGNC Symbol;Acc:HGNC:7799]
ENSG00000183337	0.522017	0.0390706	BCOR	BCL6 corepressor [Source:HGNC Symbol;Acc:HGNC:20893]
ENSG00000004139	0.520918	0.0214551	SARM1	sterile alpha and TIR motif containing 1 [Source:HGNC Symbol;Acc:HGNC:17074]
ENSG00000088899	0.503269	0.0401288	LZTS3	leucine zipper tumor suppressor family member 3 [Source:HGNC Symbol;Acc:HGNC:30139]
ENSG00000105655	0.494931	0.0292448	ISYNA1	inositol-3-phosphate synthase 1 [Source:HGNC Symbol;Acc:HGNC:29821]
ENSG00000100151	0.49409	6.46e-05	PICK1	protein interacting with PRKCA 1 [Source:HGNC Symbol;Acc:HGNC:9394]
ENSG00000213213	0.493452	0.0400233	CCDC183	coiled-coil domain containing 183 [Source:HGNC Symbol;Acc:HGNC:28236]
ENSG00000111665	0.486864	0.0305126	CDCA3	cell division cycle associated 3 [Source:HGNC Symbol;Acc:HGNC:14624]
ENSG00000104356	0.48319	0.0178354	POP1	POP1 homolog, ribonuclease P/MRP subunit [Source:HGNC Symbol;Acc:HGNC:30129]
ENSG00000103381	0.480674	0.0380196	CPPED1	calcineurin like phosphoesterase domain containing 1 [Source:HGNC Symbol;Acc:HGNC:25632]
ENSG00000129911	0.477662	0.0293772	KLF16	Kruppel like factor 16 [Source:HGNC Symbol;Acc:HGNC:16857]
ENSG00000132881	0.469256	0.0383129	CPLANE2	ciliogenesis and planar polarity effector 2 [Source:HGNC Symbol;Acc:HGNC:28127]
ENSG00000107338	0.465009	0.0331928	SHB	SH2 domain containing adaptor protein B [Source:HGNC Symbol;Acc:HGNC:10838]
ENSG00000105220	0.45425	0.017107	GPI	glucose-6-phosphate isomerase [Source:HGNC Symbol;Acc:HGNC:4458]
ENSG00000155256	0.446383	0.036983	ZFYVE27	zinc finger FYVE-type containing 27 [Source:HGNC Symbol;Acc:HGNC:26559]
ENSG00000146826	0.441949	0.0150788	C7orf43	chromosome 7 open reading frame 43 [Source:HGNC Symbol;Acc:HGNC:25604]
ENSG00000141959	0.43277	0.0489953	PFKL	phosphofructokinase, liver type [Source:HGNC Symbol;Acc:HGNC:8876]
ENSG00000067836	0.424226	0.042562	ROGDI	rogdi homolog [Source:HGNC Symbol;Acc:HGNC:29478]
ENSG00000111640	0.423829	0.0372045	GAPDH	glyceraldehyde-3-phosphate dehydrogenase [Source:HGNC Symbol;Acc:HGNC:4141]
ENSG00000122884	0.423016	0.0341922	P4HA1	prolyl 4-hydroxylase subunit alpha 1 [Source:HGNC Symbol;Acc:HGNC:8546]
ENSG00000165661	0.420718	0.0328637	QSOX2	quiescin sulfhydryl oxidase 2 [Source:HGNC Symbol;Acc:HGNC:30249]
ENSG00000111669	0.420397	0.0375413	TPI1	triosephosphate isomerase 1 [Source:HGNC Symbol;Acc:HGNC:12009]
ENSG00000088808	0.411744	0.0265771	PPP1R13B	protein phosphatase 1 regulatory subunit 13B [Source:HGNC Symbol;Acc:HGNC:14950]
ENSG00000130707	0.40851	0.0196221	ASS1	argininosuccinate synthase 1 [Source:HGNC Symbol;Acc:HGNC:758]
ENSG00000136869	0.407032	0.0437987	TLR4	toll like receptor 4 [Source:HGNC Symbol;Acc:HGNC:11850]
ENSG00000102967	0.407031	0.0160821	DHODH	dihydroorotate dehydrogenase (quinone) [Source:HGNC Symbol;Acc:HGNC:2867]
ENSG00000244165	0.404726	0.0410458	P2RY11	purinergic receptor P2Y11 [Source:HGNC Symbol;Acc:HGNC:8540]
ENSG00000168209	0.402481	0.0467978	DDIT4	DNA damage inducible transcript 4 [Source:HGNC Symbol;Acc:HGNC:24944]
ENSG00000064545	0.402167	0.047289	TMEM161A	transmembrane protein 161A [Source:HGNC Symbol;Acc:HGNC:26020]
ENSG00000095066	0.400733	0.0120001	HOOK2	hook microtubule tethering protein 2 [Source:HGNC Symbol;Acc:HGNC:19885]
ENSG00000241878	0.398104	0.0100294	PISD	phosphatidylserine decarboxylase [Source:HGNC Symbol;Acc:HGNC:8999]
ENSG00000241852	0.394634	0.0329614	C8orf58	chromosome 8 open reading frame 58 [Source:HGNC Symbol;Acc:HGNC:32233]
ENSG00000164970	0.391855	0.0280907	FAM219A	family with sequence similarity 219 member A [Source:HGNC Symbol;Acc:HGNC:19920]
ENSG00000122203	0.387821	0.0236969	KIAA1191	KIAA1191 [Source:HGNC Symbol;Acc:HGNC:29209]
ENSG00000074800	0.381795	0.0150186	ENO1	enolase 1 [Source:HGNC Symbol;Acc:HGNC:3350]
ENSG00000162065	0.381697	0.030014	TBC1D24	TBC1 domain family member 24 [Source:HGNC Symbol;Acc:HGNC:29203]
ENSG00000174032	0.381184	0.0227681	SLC25A30	solute carrier family 25 member 30 [Source:HGNC Symbol;Acc:HGNC:27371]
ENSG00000179361	0.378473	0.0494651	ARID3B	AT-rich interaction domain 3B [Source:HGNC Symbol;Acc:HGNC:14350]
ENSG00000048162	0.375853	0.0262126	NOP16	NOP16 nucleolar protein [Source:HGNC Symbol;Acc:HGNC:26934]
ENSG00000197217	0.371194	0.0226664	ENTPD4	ectonucleoside triphosphate diphosphohydrolase 4 [Source:HGNC Symbol;Acc:HGNC:14573]
ENSG00000196396	0.368366	0.0464275	PTPN1	protein tyrosine phosphatase, non-receptor type 1 [Source:HGNC Symbol;Acc:HGNC:9642]
ENSG00000197375	0.368092	0.0232644	SLC22A5	solute carrier family 22 member 5 [Source:HGNC Symbol;Acc:HGNC:10969]
ENSG00000134333	0.362883	0.0464747	LDHA	lactate dehydrogenase A [Source:HGNC Symbol;Acc:HGNC:6535]
ENSG00000100300	0.344805	0.0353491	TSPO	translocator protein [Source:HGNC Symbol;Acc:HGNC:1158]
ENSG00000185753	0.333635	0.0158188	CXorf38	chromosome X open reading frame 38 [Source:HGNC Symbol;Acc:HGNC:28589]
ENSG00000174233	0.329522	0.0418874	ADCY6	adenylate cyclase 6 [Source:HGNC Symbol;Acc:HGNC:237]
ENSG00000067365	0.325073	0.0151561	METTL22	methyltransferase like 22 [Source:HGNC Symbol;Acc:HGNC:28368]
ENSG00000198046	0.305299	0.0384608	ZNF667	zinc finger protein 667 [Source:HGNC Symbol;Acc:HGNC:28854]
ENSG00000087095	0.303409	0.0404557	NLK	nemo like kinase [Source:HGNC Symbol;Acc:HGNC:29858]
ENSG00000130827	0.298757	0.0399179	PLXNA3	plexin A3 [Source:HGNC Symbol;Acc:HGNC:9101]
ENSG00000155975	0.281555	0.0162539	VPS37A	VPS37A, ESCRT-I subunit [Source:HGNC Symbol;Acc:HGNC:24928]
ENSG00000108591	0.277156	0.0486258	DRG2	developmentally regulated GTP binding protein 2 [Source:HGNC Symbol;Acc:HGNC:3030]
ENSG00000128050	0.275256	0.00813763	PAICS	phosphoribosylaminoimidazole carboxylase and phosphoribosylaminoimidazolesuccinocarboxamide synthase [Source:HGNC Symbol;Acc:HGNC:8587]
ENSG00000143811	0.272513	0.047913	PYCR2	pyrroline-5-carboxylate reductase 2 [Source:HGNC Symbol;Acc:HGNC:30262]
ENSG00000154222	0.263434	0.0270498	CC2D1B	coiled-coil and C2 domain containing 1B [Source:HGNC Symbol;Acc:HGNC:29386]
ENSG00000093010	0.257461	0.0392943	COMT	catechol-O-methyltransferase [Source:HGNC Symbol;Acc:HGNC:2228]
ENSG00000169359	0.255855	0.0169629	SLC33A1	solute carrier family 33 member 1 [Source:HGNC Symbol;Acc:HGNC:95]
ENSG00000114473	0.255187	0.0275842	IQCG	IQ motif containing G [Source:HGNC Symbol;Acc:HGNC:25251]
ENSG00000141510	0.254009	0.0488165	TP53	tumor protein p53 [Source:HGNC Symbol;Acc:HGNC:11998]
ENSG00000184428	0.252479	0.0300155	TOP1MT	DNA topoisomerase I mitochondrial [Source:HGNC Symbol;Acc:HGNC:29787]
ENSG00000123240	0.245499	0.0308676	OPTN	optineurin [Source:HGNC Symbol;Acc:HGNC:17142]
ENSG00000177192	0.243957	0.0274501	PUS1	pseudouridylate synthase 1 [Source:HGNC Symbol;Acc:HGNC:15508]
ENSG00000116198	0.242559	0.039247	CEP104	centrosomal protein 104 [Source:HGNC Symbol;Acc:HGNC:24866]
ENSG00000104687	0.235233	0.0247653	GSR	glutathione-disulfide reductase [Source:HGNC Symbol;Acc:HGNC:4623]
ENSG00000077312	0.2309	0.0356424	SNRPA	small nuclear ribonucleoprotein polypeptide A [Source:HGNC Symbol;Acc:HGNC:11151]
ENSG00000136436	0.210305	0.0445956	CALCOCO2	calcium binding and coiled-coil domain 2 [Source:HGNC Symbol;Acc:HGNC:29912]
ENSG00000115866	0.197557	0.0365215	DARS	aspartyl-tRNA synthetase [Source:HGNC Symbol;Acc:HGNC:2678]
