# Supplementary material for: Krill oil supplementation in vivo promotes increased fuel metabolism and protein synthesis in cultured human skeletal muscle cells
Source: Front Nutr. 2024 Oct 28;11:1452768. doi: 10.3389/fnut.2024.1452768 (PMC11565515; doi:10.3389/fnut.2024.1452768)
Supplement: Supplementary file 2 [file Table_2.XLSX]

## Sheet: Differetial_deg_down
gene_id	log2FoldChange	pvalue	gene_name	gene_description
ENSG00000125740	-5.78983	1.75e-07	FOSB	FosB proto-oncogene, AP-1 transcription factor subunit [Source:HGNC Symbol;Acc:HGNC:3797]
ENSG00000181072	-4.39855	0.00513725	CHRM2	cholinergic receptor muscarinic 2 [Source:HGNC Symbol;Acc:HGNC:1951]
ENSG00000125820	-3.85961	0.00335399	NKX2-2	NK2 homeobox 2 [Source:HGNC Symbol;Acc:HGNC:7835]
ENSG00000130876	-3.69716	0.0134524	SLC7A10	solute carrier family 7 member 10 [Source:HGNC Symbol;Acc:HGNC:11058]
ENSG00000203740	-3.59686	0.00593431	METTL11B	methyltransferase like 11B [Source:HGNC Symbol;Acc:HGNC:31932]
ENSG00000169627	-3.46386	5.76e-06	BOLA2B	bolA family member 2B [Source:HGNC Symbol;Acc:HGNC:32479]
ENSG00000183918	-3.44981	0.0223831	SH2D1A	SH2 domain containing 1A [Source:HGNC Symbol;Acc:HGNC:10820]
ENSG00000204936	-3.24989	0.0328196	CD177	CD177 molecule [Source:HGNC Symbol;Acc:HGNC:30072]
ENSG00000163687	-3.14029	0.0201897	DNASE1L3	deoxyribonuclease 1 like 3 [Source:HGNC Symbol;Acc:HGNC:2959]
ENSG00000168079	-3.09313	0.00653399	SCARA5	scavenger receptor class A member 5 [Source:HGNC Symbol;Acc:HGNC:28701]
ENSG00000134121	-3.07582	0.00318545	CHL1	cell adhesion molecule L1 like [Source:HGNC Symbol;Acc:HGNC:1939]
ENSG00000164379	-3.02874	4.5e-05	FOXQ1	forkhead box Q1 [Source:HGNC Symbol;Acc:HGNC:20951]
ENSG00000103710	-3.02816	0.00147516	RASL12	RAS like family 12 [Source:HGNC Symbol;Acc:HGNC:30289]
ENSG00000147570	-2.96801	0.0162753	DNAJC5B	DnaJ heat shock protein family (Hsp40) member C5 beta [Source:HGNC Symbol;Acc:HGNC:24138]
ENSG00000170345	-2.85939	0.00598568	FOS	Fos proto-oncogene, AP-1 transcription factor subunit [Source:HGNC Symbol;Acc:HGNC:3796]
ENSG00000088882	-2.79977	0.0108028	CPXM1	carboxypeptidase X, M14 family member 1 [Source:HGNC Symbol;Acc:HGNC:15771]
ENSG00000236699	-2.78956	0.0135239	ARHGEF38	Rho guanine nucleotide exchange factor 38 [Source:HGNC Symbol;Acc:HGNC:25968]
ENSG00000182782	-2.72734	0.0445506	HCAR2	hydroxycarboxylic acid receptor 2 [Source:HGNC Symbol;Acc:HGNC:24827]
ENSG00000137675	-2.66073	0.012572	MMP27	matrix metallopeptidase 27 [Source:HGNC Symbol;Acc:HGNC:14250]
ENSG00000283654	-2.5918	0.0090119	LMLN2	leishmanolysin like peptidase 2 [Source:HGNC Symbol;Acc:HGNC:53647]
ENSG00000186417	-2.5903	0.00744286	GLDN	gliomedin [Source:HGNC Symbol;Acc:HGNC:29514]
ENSG00000131477	-2.57097	0.000104992	RAMP2	receptor activity modifying protein 2 [Source:HGNC Symbol;Acc:HGNC:9844]
ENSG00000085741	-2.54064	1.18e-05	WNT11	Wnt family member 11 [Source:HGNC Symbol;Acc:HGNC:12776]
ENSG00000174059	-2.44026	0.00023002	CD34	CD34 molecule [Source:HGNC Symbol;Acc:HGNC:1662]
ENSG00000198574	-2.42178	0.046139	SH2D1B	SH2 domain containing 1B [Source:HGNC Symbol;Acc:HGNC:30416]
ENSG00000130032	-2.41792	0.00199401	PRRG3	proline rich and Gla domain 3 [Source:HGNC Symbol;Acc:HGNC:30798]
ENSG00000155719	-2.39839	0.0272237	OTOA	otoancorin [Source:HGNC Symbol;Acc:HGNC:16378]
ENSG00000154269	-2.39271	0.0423495	ENPP3	ectonucleotide pyrophosphatase/phosphodiesterase 3 [Source:HGNC Symbol;Acc:HGNC:3358]
ENSG00000123358	-2.36206	0.0052057	NR4A1	nuclear receptor subfamily 4 group A member 1 [Source:HGNC Symbol;Acc:HGNC:7980]
ENSG00000154783	-2.34294	0.00735877	FGD5	FYVE, RhoGEF and PH domain containing 5 [Source:HGNC Symbol;Acc:HGNC:19117]
ENSG00000196468	-2.29733	0.00549329	FGF16	fibroblast growth factor 16 [Source:HGNC Symbol;Acc:HGNC:3672]
ENSG00000138615	-2.28415	0.00047111	CILP	cartilage intermediate layer protein [Source:HGNC Symbol;Acc:HGNC:1980]
ENSG00000170801	-2.20662	0.00089319	HTRA3	HtrA serine peptidase 3 [Source:HGNC Symbol;Acc:HGNC:30406]
ENSG00000116690	-2.17357	0.00220265	PRG4	proteoglycan 4 [Source:HGNC Symbol;Acc:HGNC:9364]
ENSG00000131771	-2.17023	0.00184688	PPP1R1B	protein phosphatase 1 regulatory inhibitor subunit 1B [Source:HGNC Symbol;Acc:HGNC:9287]
ENSG00000173253	-2.04175	0.0074743	DMRT2	doublesex and mab-3 related transcription factor 2 [Source:HGNC Symbol;Acc:HGNC:2935]
ENSG00000106809	-2.03803	0.0111908	OGN	osteoglycin [Source:HGNC Symbol;Acc:HGNC:8126]
ENSG00000148488	-2.00781	0.0066399	ST8SIA6	ST8 alpha-N-acetyl-neuraminide alpha-2,8-sialyltransferase 6 [Source:HGNC Symbol;Acc:HGNC:23317]
ENSG00000147117	-1.95417	0.0479548	ZNF157	zinc finger protein 157 [Source:HGNC Symbol;Acc:HGNC:12942]
ENSG00000197953	-1.91482	0.0400485	AADACL2	arylacetamide deacetylase like 2 [Source:HGNC Symbol;Acc:HGNC:24427]
ENSG00000158270	-1.89437	0.00231415	COLEC12	collectin subfamily member 12 [Source:HGNC Symbol;Acc:HGNC:16016]
ENSG00000162631	-1.89263	0.005344	NTNG1	netrin G1 [Source:HGNC Symbol;Acc:HGNC:23319]
ENSG00000169418	-1.87837	0.0119857	NPR1	natriuretic peptide receptor 1 [Source:HGNC Symbol;Acc:HGNC:7943]
ENSG00000105894	-1.87625	0.0223038	PTN	pleiotrophin [Source:HGNC Symbol;Acc:HGNC:9630]
ENSG00000165197	-1.84101	0.00151848	VEGFD	vascular endothelial growth factor D [Source:HGNC Symbol;Acc:HGNC:3708]
ENSG00000183801	-1.82	0.0129309	OLFML1	olfactomedin like 1 [Source:HGNC Symbol;Acc:HGNC:24473]
ENSG00000159640	-1.81489	0.00161014	ACE	angiotensin I converting enzyme [Source:HGNC Symbol;Acc:HGNC:2707]
ENSG00000124159	-1.79457	0.0441778	MATN4	matrilin 4 [Source:HGNC Symbol;Acc:HGNC:6910]
ENSG00000143512	-1.79011	0.0192564	HHIPL2	HHIP like 2 [Source:HGNC Symbol;Acc:HGNC:25842]
ENSG00000169297	-1.76424	0.045992	NR0B1	nuclear receptor subfamily 0 group B member 1 [Source:HGNC Symbol;Acc:HGNC:7960]
ENSG00000054356	-1.75438	0.00598723	PTPRN	protein tyrosine phosphatase, receptor type N [Source:HGNC Symbol;Acc:HGNC:9676]
ENSG00000007237	-1.73399	0.00423697	GAS7	growth arrest specific 7 [Source:HGNC Symbol;Acc:HGNC:4169]
ENSG00000156427	-1.70565	0.0214965	FGF18	fibroblast growth factor 18 [Source:HGNC Symbol;Acc:HGNC:3674]
ENSG00000185985	-1.69279	0.0445928	SLITRK2	SLIT and NTRK like family member 2 [Source:HGNC Symbol;Acc:HGNC:13449]
ENSG00000151962	-1.65943	0.0116055	RBM46	RNA binding motif protein 46 [Source:HGNC Symbol;Acc:HGNC:28401]
ENSG00000187260	-1.64339	0.0455136	WDR86	WD repeat domain 86 [Source:HGNC Symbol;Acc:HGNC:28020]
ENSG00000196932	-1.62565	0.0176739	TMEM26	transmembrane protein 26 [Source:HGNC Symbol;Acc:HGNC:28550]
ENSG00000174448	-1.62376	0.0071853	STARD6	StAR related lipid transfer domain containing 6 [Source:HGNC Symbol;Acc:HGNC:18066]
ENSG00000127241	-1.6219	0.0309096	MASP1	mannan binding lectin serine peptidase 1 [Source:HGNC Symbol;Acc:HGNC:6901]
ENSG00000137975	-1.62165	0.00109369	CLCA2	chloride channel accessory 2 [Source:HGNC Symbol;Acc:HGNC:2016]
ENSG00000189001	-1.61721	0.0190119	SBSN	suprabasin [Source:HGNC Symbol;Acc:HGNC:24950]
ENSG00000146006	-1.60937	0.00453286	LRRTM2	leucine rich repeat transmembrane neuronal 2 [Source:HGNC Symbol;Acc:HGNC:19409]
ENSG00000206384	-1.60828	0.0447933	COL6A6	collagen type VI alpha 6 chain [Source:HGNC Symbol;Acc:HGNC:27023]
ENSG00000106976	-1.58563	0.0167255	DNM1	dynamin 1 [Source:HGNC Symbol;Acc:HGNC:2972]
ENSG00000134516	-1.56446	0.0161316	DOCK2	dedicator of cytokinesis 2 [Source:HGNC Symbol;Acc:HGNC:2988]
ENSG00000165269	-1.55333	0.0200323	AQP7	aquaporin 7 [Source:HGNC Symbol;Acc:HGNC:640]
ENSG00000147485	-1.54627	0.00976713	PXDNL	peroxidasin like [Source:HGNC Symbol;Acc:HGNC:26359]
ENSG00000204103	-1.54389	0.00248336	MAFB	MAF bZIP transcription factor B [Source:HGNC Symbol;Acc:HGNC:6408]
ENSG00000168398	-1.49661	0.0205894	BDKRB2	bradykinin receptor B2 [Source:HGNC Symbol;Acc:HGNC:1030]
ENSG00000129048	-1.49469	0.00441128	ACKR4	atypical chemokine receptor 4 [Source:HGNC Symbol;Acc:HGNC:1611]
ENSG00000147041	-1.48538	0.0173125	SYTL5	synaptotagmin like 5 [Source:HGNC Symbol;Acc:HGNC:15589]
ENSG00000143387	-1.48022	0.0124759	CTSK	cathepsin K [Source:HGNC Symbol;Acc:HGNC:2536]
ENSG00000255690	-1.47805	0.00490582	TRIL	TLR4 interactor with leucine rich repeats [Source:HGNC Symbol;Acc:HGNC:22200]
ENSG00000256713	-1.46408	0.0125832	PGA5	pepsinogen 5, group I (pepsinogen A) [Source:HGNC Symbol;Acc:HGNC:8887]
ENSG00000120885	-1.45113	0.0122128	CLU	clusterin [Source:HGNC Symbol;Acc:HGNC:2095]
ENSG00000164035	-1.44352	0.0132684	EMCN	endomucin [Source:HGNC Symbol;Acc:HGNC:16041]
ENSG00000258818	-1.43012	0.00593252	RNASE4	ribonuclease A family member 4 [Source:HGNC Symbol;Acc:HGNC:10047]
ENSG00000127083	-1.42093	0.0307766	OMD	osteomodulin [Source:HGNC Symbol;Acc:HGNC:8134]
ENSG00000172058	-1.41488	0.0248168	SERF1A	small EDRK-rich factor 1A [Source:HGNC Symbol;Acc:HGNC:10755]
ENSG00000038945	-1.41136	0.0022869	MSR1	macrophage scavenger receptor 1 [Source:HGNC Symbol;Acc:HGNC:7376]
ENSG00000146233	-1.40437	0.000104267	CYP39A1	cytochrome P450 family 39 subfamily A member 1 [Source:HGNC Symbol;Acc:HGNC:17449]
ENSG00000248144	-1.38436	0.0398445	ADH1C	alcohol dehydrogenase 1C (class I), gamma polypeptide [Source:HGNC Symbol;Acc:HGNC:251]
ENSG00000162804	-1.35525	0.0170814	SNED1	sushi, nidogen and EGF like domains 1 [Source:HGNC Symbol;Acc:HGNC:24696]
ENSG00000167992	-1.35394	0.00559009	VWCE	von Willebrand factor C and EGF domains [Source:HGNC Symbol;Acc:HGNC:26487]
ENSG00000144649	-1.33581	0.0236906	FAM198A	family with sequence similarity 198 member A [Source:HGNC Symbol;Acc:HGNC:24485]
ENSG00000173762	-1.33363	0.0462523	CD7	CD7 molecule [Source:HGNC Symbol;Acc:HGNC:1695]
ENSG00000172318	-1.32945	0.0441007	B3GALT1	beta-1,3-galactosyltransferase 1 [Source:HGNC Symbol;Acc:HGNC:916]
ENSG00000166292	-1.32223	0.0266101	TMEM100	transmembrane protein 100 [Source:HGNC Symbol;Acc:HGNC:25607]
ENSG00000087245	-1.31866	0.00321742	MMP2	matrix metallopeptidase 2 [Source:HGNC Symbol;Acc:HGNC:7166]
ENSG00000122121	-1.30922	0.0359176	XPNPEP2	X-prolyl aminopeptidase 2 [Source:HGNC Symbol;Acc:HGNC:12823]
ENSG00000125355	-1.30892	0.0156396	TMEM255A	transmembrane protein 255A [Source:HGNC Symbol;Acc:HGNC:26086]
ENSG00000077942	-1.2969	0.0217068	FBLN1	fibulin 1 [Source:HGNC Symbol;Acc:HGNC:3600]
ENSG00000143341	-1.29173	0.00642439	HMCN1	hemicentin 1 [Source:HGNC Symbol;Acc:HGNC:19194]
ENSG00000184347	-1.28791	0.0409206	SLIT3	slit guidance ligand 3 [Source:HGNC Symbol;Acc:HGNC:11087]
ENSG00000169507	-1.27805	0.0367163	SLC38A11	solute carrier family 38 member 11 [Source:HGNC Symbol;Acc:HGNC:26836]
ENSG00000166482	-1.27328	0.0159273	MFAP4	microfibril associated protein 4 [Source:HGNC Symbol;Acc:HGNC:7035]
ENSG00000169313	-1.26747	0.0405751	P2RY12	purinergic receptor P2Y12 [Source:HGNC Symbol;Acc:HGNC:18124]
ENSG00000197766	-1.25692	0.0221578	CFD	complement factor D [Source:HGNC Symbol;Acc:HGNC:2771]
ENSG00000189143	-1.25356	0.0125385	CLDN4	claudin 4 [Source:HGNC Symbol;Acc:HGNC:2046]
ENSG00000169291	-1.24942	0.0440551	SHE	Src homology 2 domain containing E [Source:HGNC Symbol;Acc:HGNC:27004]
ENSG00000188488	-1.24826	0.0368686	SERPINA5	serpin family A member 5 [Source:HGNC Symbol;Acc:HGNC:8723]
ENSG00000138769	-1.24597	0.0149348	CDKL2	cyclin dependent kinase like 2 [Source:HGNC Symbol;Acc:HGNC:1782]
ENSG00000163072	-1.23399	0.0334913	NOSTRIN	nitric oxide synthase trafficking [Source:HGNC Symbol;Acc:HGNC:20203]
ENSG00000158427	-1.2322	0.0312842	TMSB15B	thymosin beta 15B [Source:HGNC Symbol;Acc:HGNC:28612]
ENSG00000186684	-1.23216	0.0300044	CYP27C1	cytochrome P450 family 27 subfamily C member 1 [Source:HGNC Symbol;Acc:HGNC:33480]
ENSG00000135333	-1.22958	0.0142664	EPHA7	EPH receptor A7 [Source:HGNC Symbol;Acc:HGNC:3390]
ENSG00000125845	-1.22487	0.0200648	BMP2	bone morphogenetic protein 2 [Source:HGNC Symbol;Acc:HGNC:1069]
ENSG00000110900	-1.22301	0.0296753	TSPAN11	tetraspanin 11 [Source:HGNC Symbol;Acc:HGNC:30795]
ENSG00000104332	-1.21428	0.0335525	SFRP1	secreted frizzled related protein 1 [Source:HGNC Symbol;Acc:HGNC:10776]
ENSG00000089127	-1.2027	0.0107233	OAS1	2'-5'-oligoadenylate synthetase 1 [Source:HGNC Symbol;Acc:HGNC:8086]
ENSG00000006283	-1.20129	0.0438744	CACNA1G	calcium voltage-gated channel subunit alpha1 G [Source:HGNC Symbol;Acc:HGNC:1394]
ENSG00000145526	-1.18149	0.0227685	CDH18	cadherin 18 [Source:HGNC Symbol;Acc:HGNC:1757]
ENSG00000161249	-1.17978	0.0495747	DMKN	dermokine [Source:HGNC Symbol;Acc:HGNC:25063]
ENSG00000167311	-1.17727	0.015072	ART5	ADP-ribosyltransferase 5 [Source:HGNC Symbol;Acc:HGNC:24049]
ENSG00000023839	-1.16959	0.0386187	ABCC2	ATP binding cassette subfamily C member 2 [Source:HGNC Symbol;Acc:HGNC:53]
ENSG00000149970	-1.16463	0.0103159	CNKSR2	connector enhancer of kinase suppressor of Ras 2 [Source:HGNC Symbol;Acc:HGNC:19701]
ENSG00000106123	-1.15899	0.0373095	EPHB6	EPH receptor B6 [Source:HGNC Symbol;Acc:HGNC:3396]
ENSG00000011465	-1.14841	0.00482353	DCN	decorin [Source:HGNC Symbol;Acc:HGNC:2705]
ENSG00000152822	-1.13493	0.0281049	GRM1	glutamate metabotropic receptor 1 [Source:HGNC Symbol;Acc:HGNC:4593]
ENSG00000180875	-1.13453	0.0220403	GREM2	gremlin 2, DAN family BMP antagonist [Source:HGNC Symbol;Acc:HGNC:17655]
ENSG00000148180	-1.12973	0.0115156	GSN	gelsolin [Source:HGNC Symbol;Acc:HGNC:4620]
ENSG00000147481	-1.12064	0.0423051	SNTG1	syntrophin gamma 1 [Source:HGNC Symbol;Acc:HGNC:13740]
ENSG00000064205	-1.1188	0.0432746	WISP2	WNT1 inducible signaling pathway protein 2 [Source:HGNC Symbol;Acc:HGNC:12770]
ENSG00000146592	-1.11738	0.00496069	CREB5	cAMP responsive element binding protein 5 [Source:HGNC Symbol;Acc:HGNC:16844]
ENSG00000173208	-1.11516	0.0448861	ABCD2	ATP binding cassette subfamily D member 2 [Source:HGNC Symbol;Acc:HGNC:66]
ENSG00000079215	-1.10398	0.000715863	SLC1A3	solute carrier family 1 member 3 [Source:HGNC Symbol;Acc:HGNC:10941]
ENSG00000196666	-1.09415	0.0459888	FAM180B	family with sequence similarity 180 member B [Source:HGNC Symbol;Acc:HGNC:34451]
ENSG00000205221	-1.09344	0.0419689	VIT	vitrin [Source:HGNC Symbol;Acc:HGNC:12697]
ENSG00000006747	-1.08843	0.0402839	SCIN	scinderin [Source:HGNC Symbol;Acc:HGNC:21695]
ENSG00000170989	-1.08839	0.0130144	S1PR1	sphingosine-1-phosphate receptor 1 [Source:HGNC Symbol;Acc:HGNC:3165]
ENSG00000141574	-1.08676	0.0352414	SECTM1	secreted and transmembrane 1 [Source:HGNC Symbol;Acc:HGNC:10707]
ENSG00000151692	-1.08245	0.0388392	RNF144A	ring finger protein 144A [Source:HGNC Symbol;Acc:HGNC:20457]
ENSG00000128016	-1.08124	0.0487188	ZFP36	ZFP36 ring finger protein [Source:HGNC Symbol;Acc:HGNC:12862]
ENSG00000144668	-1.06528	0.0288629	ITGA9	integrin subunit alpha 9 [Source:HGNC Symbol;Acc:HGNC:6145]
ENSG00000198576	-1.05593	0.0401478	ARC	activity regulated cytoskeleton associated protein [Source:HGNC Symbol;Acc:HGNC:648]
ENSG00000136235	-1.05277	0.00761614	GPNMB	glycoprotein nmb [Source:HGNC Symbol;Acc:HGNC:4462]
ENSG00000145242	-1.04371	0.0120557	EPHA5	EPH receptor A5 [Source:HGNC Symbol;Acc:HGNC:3389]
ENSG00000129682	-1.04266	0.0342941	FGF13	fibroblast growth factor 13 [Source:HGNC Symbol;Acc:HGNC:3670]
ENSG00000143171	-1.02094	0.0468291	RXRG	retinoid X receptor gamma [Source:HGNC Symbol;Acc:HGNC:10479]
ENSG00000266094	-1.01874	0.0321986	RASSF5	Ras association domain family member 5 [Source:HGNC Symbol;Acc:HGNC:17609]
ENSG00000138678	-1.00198	0.00979444	GPAT3	glycerol-3-phosphate acyltransferase 3 [Source:HGNC Symbol;Acc:HGNC:28157]
ENSG00000137070	-0.998907	0.00661498	IL11RA	interleukin 11 receptor subunit alpha [Source:HGNC Symbol;Acc:HGNC:5967]
ENSG00000164694	-0.992988	0.0151128	FNDC1	fibronectin type III domain containing 1 [Source:HGNC Symbol;Acc:HGNC:21184]
ENSG00000139910	-0.990405	0.0156619	NOVA1	NOVA alternative splicing regulator 1 [Source:HGNC Symbol;Acc:HGNC:7886]
ENSG00000174807	-0.979109	0.0195435	CD248	CD248 molecule [Source:HGNC Symbol;Acc:HGNC:18219]
ENSG00000170370	-0.976461	0.0375777	EMX2	empty spiracles homeobox 2 [Source:HGNC Symbol;Acc:HGNC:3341]
ENSG00000197915	-0.974651	0.0120463	HRNR	hornerin [Source:HGNC Symbol;Acc:HGNC:20846]
ENSG00000092068	-0.973546	0.0174032	SLC7A8	solute carrier family 7 member 8 [Source:HGNC Symbol;Acc:HGNC:11066]
ENSG00000153132	-0.966967	0.0151834	CLGN	calmegin [Source:HGNC Symbol;Acc:HGNC:2060]
ENSG00000107821	-0.964126	0.0159278	KAZALD1	Kazal type serine peptidase inhibitor domain 1 [Source:HGNC Symbol;Acc:HGNC:25460]
ENSG00000081059	-0.963432	0.00300945	TCF7	transcription factor 7 [Source:HGNC Symbol;Acc:HGNC:11639]
ENSG00000106333	-0.958335	0.0414084	PCOLCE	procollagen C-endopeptidase enhancer [Source:HGNC Symbol;Acc:HGNC:8738]
ENSG00000155962	-0.953952	0.0328693	CLIC2	chloride intracellular channel 2 [Source:HGNC Symbol;Acc:HGNC:2063]
ENSG00000164742	-0.948585	0.0203507	ADCY1	adenylate cyclase 1 [Source:HGNC Symbol;Acc:HGNC:232]
ENSG00000171223	-0.93077	0.0265556	JUNB	JunB proto-oncogene, AP-1 transcription factor subunit [Source:HGNC Symbol;Acc:HGNC:6205]
ENSG00000159784	-0.928106	0.0418925	FAM131B	family with sequence similarity 131 member B [Source:HGNC Symbol;Acc:HGNC:22202]
ENSG00000131773	-0.927663	0.0497196	KHDRBS3	KH RNA binding domain containing, signal transduction associated 3 [Source:HGNC Symbol;Acc:HGNC:18117]
ENSG00000100979	-0.914206	0.0373398	PLTP	phospholipid transfer protein [Source:HGNC Symbol;Acc:HGNC:9093]
ENSG00000233608	-0.899215	0.0432755	TWIST2	twist family bHLH transcription factor 2 [Source:HGNC Symbol;Acc:HGNC:20670]
ENSG00000091831	-0.890256	0.0176967	ESR1	estrogen receptor 1 [Source:HGNC Symbol;Acc:HGNC:3467]
ENSG00000169760	-0.884943	0.0367001	NLGN1	neuroligin 1 [Source:HGNC Symbol;Acc:HGNC:14291]
ENSG00000174514	-0.880131	0.0443609	MFSD4A	major facilitator superfamily domain containing 4A [Source:HGNC Symbol;Acc:HGNC:25433]
ENSG00000116132	-0.876527	0.0299584	PRRX1	paired related homeobox 1 [Source:HGNC Symbol;Acc:HGNC:9142]
ENSG00000108370	-0.873529	0.017124	RGS9	regulator of G protein signaling 9 [Source:HGNC Symbol;Acc:HGNC:10004]
ENSG00000129009	-0.862596	0.0389306	ISLR	immunoglobulin superfamily containing leucine rich repeat [Source:HGNC Symbol;Acc:HGNC:6133]
ENSG00000087494	-0.861521	0.041508	PTHLH	parathyroid hormone like hormone [Source:HGNC Symbol;Acc:HGNC:9607]
ENSG00000183840	-0.836772	0.00880583	GPR39	G protein-coupled receptor 39 [Source:HGNC Symbol;Acc:HGNC:4496]
ENSG00000233493	-0.832838	0.00578431	TMEM238	transmembrane protein 238 [Source:HGNC Symbol;Acc:HGNC:40042]
ENSG00000103316	-0.831138	0.0431149	CRYM	crystallin mu [Source:HGNC Symbol;Acc:HGNC:2418]
ENSG00000183098	-0.828093	0.0239408	GPC6	glypican 6 [Source:HGNC Symbol;Acc:HGNC:4454]
ENSG00000116774	-0.824014	0.0138552	OLFML3	olfactomedin like 3 [Source:HGNC Symbol;Acc:HGNC:24956]
ENSG00000124766	-0.823927	0.0320452	SOX4	SRY-box 4 [Source:HGNC Symbol;Acc:HGNC:11200]
ENSG00000172789	-0.81469	0.0378401	HOXC5	homeobox C5 [Source:HGNC Symbol;Acc:HGNC:5127]
ENSG00000176438	-0.811363	0.0334086	SYNE3	spectrin repeat containing nuclear envelope family member 3 [Source:HGNC Symbol;Acc:HGNC:19861]
ENSG00000117122	-0.808535	0.0294208	MFAP2	microfibril associated protein 2 [Source:HGNC Symbol;Acc:HGNC:7033]
ENSG00000156869	-0.797541	0.0241377	FRRS1	ferric chelate reductase 1 [Source:HGNC Symbol;Acc:HGNC:27622]
ENSG00000100065	-0.78978	0.0403741	CARD10	caspase recruitment domain family member 10 [Source:HGNC Symbol;Acc:HGNC:16422]
ENSG00000113211	-0.789691	0.0349112	PCDHB6	protocadherin beta 6 [Source:HGNC Symbol;Acc:HGNC:8691]
ENSG00000151322	-0.786985	0.0220357	NPAS3	neuronal PAS domain protein 3 [Source:HGNC Symbol;Acc:HGNC:19311]
ENSG00000184232	-0.781867	0.0429821	OAF	out at first homolog [Source:HGNC Symbol;Acc:HGNC:28752]
ENSG00000181804	-0.78136	0.0137729	SLC9A9	solute carrier family 9 member A9 [Source:HGNC Symbol;Acc:HGNC:20653]
ENSG00000163590	-0.778919	0.0388553	PPM1L	protein phosphatase, Mg2+/Mn2+ dependent 1L [Source:HGNC Symbol;Acc:HGNC:16381]
ENSG00000007944	-0.775779	0.0203433	MYLIP	myosin regulatory light chain interacting protein [Source:HGNC Symbol;Acc:HGNC:21155]
ENSG00000011347	-0.767113	0.0275323	SYT7	synaptotagmin 7 [Source:HGNC Symbol;Acc:HGNC:11514]
ENSG00000088881	-0.765368	0.0363588	EBF4	early B cell factor 4 [Source:HGNC Symbol;Acc:HGNC:29278]
ENSG00000240184	-0.760772	0.0450768	PCDHGC3	protocadherin gamma subfamily C, 3 [Source:HGNC Symbol;Acc:HGNC:8716]
ENSG00000198774	-0.757891	0.0453361	RASSF9	Ras association domain family member 9 [Source:HGNC Symbol;Acc:HGNC:15739]
ENSG00000205795	-0.749824	0.0462038	CYS1	cystin 1 [Source:HGNC Symbol;Acc:HGNC:18525]
ENSG00000116667	-0.748015	0.0120936	C1orf21	chromosome 1 open reading frame 21 [Source:HGNC Symbol;Acc:HGNC:15494]
ENSG00000115525	-0.738116	0.0232433	ST3GAL5	ST3 beta-galactoside alpha-2,3-sialyltransferase 5 [Source:HGNC Symbol;Acc:HGNC:10872]
ENSG00000124496	-0.735277	0.0429752	TRERF1	transcriptional regulating factor 1 [Source:HGNC Symbol;Acc:HGNC:18273]
ENSG00000188060	-0.730457	0.0382434	RAB42	RAB42, member RAS oncogene family [Source:HGNC Symbol;Acc:HGNC:28702]
ENSG00000188906	-0.725835	0.0408652	LRRK2	leucine rich repeat kinase 2 [Source:HGNC Symbol;Acc:HGNC:18618]
ENSG00000185634	-0.71611	0.0148124	SHC4	SHC adaptor protein 4 [Source:HGNC Symbol;Acc:HGNC:16743]
ENSG00000135111	-0.706797	0.0358444	TBX3	T-box 3 [Source:HGNC Symbol;Acc:HGNC:11602]
ENSG00000177453	-0.700895	0.0456493	NIM1K	NIM1 serine/threonine protein kinase [Source:HGNC Symbol;Acc:HGNC:28646]
ENSG00000165655	-0.687867	0.0422818	ZNF503	zinc finger protein 503 [Source:HGNC Symbol;Acc:HGNC:23589]
ENSG00000120693	-0.680547	0.0498865	SMAD9	SMAD family member 9 [Source:HGNC Symbol;Acc:HGNC:6774]
ENSG00000139946	-0.677442	0.0290803	PELI2	pellino E3 ubiquitin protein ligase family member 2 [Source:HGNC Symbol;Acc:HGNC:8828]
ENSG00000163376	-0.674631	0.00416507	KBTBD8	kelch repeat and BTB domain containing 8 [Source:HGNC Symbol;Acc:HGNC:30691]
ENSG00000125945	-0.650675	0.0293158	ZNF436	zinc finger protein 436 [Source:HGNC Symbol;Acc:HGNC:20814]
ENSG00000143344	-0.630151	0.0274795	RGL1	ral guanine nucleotide dissociation stimulator like 1 [Source:HGNC Symbol;Acc:HGNC:30281]
ENSG00000110492	-0.62929	0.0444102	MDK	midkine [Source:HGNC Symbol;Acc:HGNC:6972]
ENSG00000149050	-0.623164	0.0396216	ZNF214	zinc finger protein 214 [Source:HGNC Symbol;Acc:HGNC:13006]
ENSG00000265972	-0.622715	0.0265856	TXNIP	thioredoxin interacting protein [Source:HGNC Symbol;Acc:HGNC:16952]
ENSG00000042493	-0.618426	0.0357477	CAPG	capping actin protein, gelsolin like [Source:HGNC Symbol;Acc:HGNC:1474]
ENSG00000119929	-0.613022	0.020527	CUTC	cutC copper transporter [Source:HGNC Symbol;Acc:HGNC:24271]
ENSG00000198932	-0.596681	0.0283317	GPRASP1	G protein-coupled receptor associated sorting protein 1 [Source:HGNC Symbol;Acc:HGNC:24834]
ENSG00000205268	-0.583746	0.0137817	PDE7A	phosphodiesterase 7A [Source:HGNC Symbol;Acc:HGNC:8791]
ENSG00000197093	-0.582921	0.0298863	GAL3ST4	galactose-3-O-sulfotransferase 4 [Source:HGNC Symbol;Acc:HGNC:24145]
ENSG00000170035	-0.544038	0.0229011	UBE2E3	ubiquitin conjugating enzyme E2 E3 [Source:HGNC Symbol;Acc:HGNC:12479]
ENSG00000181467	-0.543352	0.00807357	RAP2B	RAP2B, member of RAS oncogene family [Source:HGNC Symbol;Acc:HGNC:9862]
ENSG00000185745	-0.542177	0.0158885	IFIT1	interferon induced protein with tetratricopeptide repeats 1 [Source:HGNC Symbol;Acc:HGNC:5407]
ENSG00000140948	-0.532626	0.0458299	ZCCHC14	zinc finger CCHC-type containing 14 [Source:HGNC Symbol;Acc:HGNC:24134]
ENSG00000163132	-0.531302	0.0463733	MSX1	msh homeobox 1 [Source:HGNC Symbol;Acc:HGNC:7391]
ENSG00000143815	-0.523102	0.0339881	LBR	lamin B receptor [Source:HGNC Symbol;Acc:HGNC:6518]
ENSG00000073584	-0.510977	0.0234039	SMARCE1	SWI/SNF related, matrix associated, actin dependent regulator of chromatin, subfamily e, member 1 [Source:HGNC Symbol;Acc:HGNC:11109]
ENSG00000198814	-0.504721	0.0158596	GK	glycerol kinase [Source:HGNC Symbol;Acc:HGNC:4289]
ENSG00000188613	-0.492106	0.0270092	NANOS1	nanos C2HC-type zinc finger 1 [Source:HGNC Symbol;Acc:HGNC:23044]
ENSG00000214575	-0.479682	0.0346639	CPEB1	cytoplasmic polyadenylation element binding protein 1 [Source:HGNC Symbol;Acc:HGNC:21744]
ENSG00000196352	-0.469182	0.00280463	CD55	CD55 molecule (Cromer blood group) [Source:HGNC Symbol;Acc:HGNC:2665]
ENSG00000183621	-0.468426	0.0302324	ZNF438	zinc finger protein 438 [Source:HGNC Symbol;Acc:HGNC:21029]
ENSG00000213799	-0.449365	0.00934094	ZNF845	zinc finger protein 845 [Source:HGNC Symbol;Acc:HGNC:25112]
ENSG00000170836	-0.446745	0.0197421	PPM1D	protein phosphatase, Mg2+/Mn2+ dependent 1D [Source:HGNC Symbol;Acc:HGNC:9277]
ENSG00000118620	-0.445276	0.0316807	ZNF430	zinc finger protein 430 [Source:HGNC Symbol;Acc:HGNC:20808]
ENSG00000029153	-0.430923	0.0447174	ARNTL2	aryl hydrocarbon receptor nuclear translocator like 2 [Source:HGNC Symbol;Acc:HGNC:18984]
ENSG00000197779	-0.403454	0.0155663	ZNF81	zinc finger protein 81 [Source:HGNC Symbol;Acc:HGNC:13156]
ENSG00000253293	-0.389699	0.0104735	HOXA10	homeobox A10 [Source:HGNC Symbol;Acc:HGNC:5100]
ENSG00000083720	-0.383077	0.00630058	OXCT1	3-oxoacid CoA-transferase 1 [Source:HGNC Symbol;Acc:HGNC:8527]
ENSG00000156110	-0.366524	0.0236562	ADK	adenosine kinase [Source:HGNC Symbol;Acc:HGNC:257]
ENSG00000114670	-0.359083	0.0368322	NEK11	NIMA related kinase 11 [Source:HGNC Symbol;Acc:HGNC:18593]
ENSG00000122694	-0.358752	0.0477041	GLIPR2	GLI pathogenesis related 2 [Source:HGNC Symbol;Acc:HGNC:18007]
ENSG00000150477	-0.349441	0.0272375	KIAA1328	KIAA1328 [Source:HGNC Symbol;Acc:HGNC:29248]
ENSG00000147118	-0.348659	0.0279676	ZNF182	zinc finger protein 182 [Source:HGNC Symbol;Acc:HGNC:13001]
ENSG00000118402	-0.318959	0.0383649	ELOVL4	ELOVL fatty acid elongase 4 [Source:HGNC Symbol;Acc:HGNC:14415]
ENSG00000159884	-0.301662	0.0244937	CCDC107	coiled-coil domain containing 107 [Source:HGNC Symbol;Acc:HGNC:28465]
ENSG00000112210	-0.291714	0.0312313	RAB23	RAB23, member RAS oncogene family [Source:HGNC Symbol;Acc:HGNC:14263]
ENSG00000065243	-0.283619	0.0149977	PKN2	protein kinase N2 [Source:HGNC Symbol;Acc:HGNC:9406]
ENSG00000153574	-0.217917	0.0459982	RPIA	ribose 5-phosphate isomerase A [Source:HGNC Symbol;Acc:HGNC:10297]
ENSG00000134597	-0.217136	0.0380637	RBMX2	RNA binding motif protein X-linked 2 [Source:HGNC Symbol;Acc:HGNC:24282]
ENSG00000060688	-0.216702	0.0241326	SNRNP40	small nuclear ribonucleoprotein U5 subunit 40 [Source:HGNC Symbol;Acc:HGNC:30857]
