# Supplementary material for: Krill oil supplementation in vivo promotes increased fuel metabolism and protein synthesis in cultured human skeletal muscle cells
Source: Front Nutr. 2024 Oct 28;11:1452768. doi: 10.3389/fnut.2024.1452768 (PMC11565515; doi:10.3389/fnut.2024.1452768)
Supplement: Supplementary file 3 [file Table_3.XLSX]

## Sheet: Sheet1
Protein IDs	log (Fold change)	log (p value)	Protein names	Gene names
P11117;P11117-2	5.24791	1.63655	Lysosomal acid phosphatase	ACP2
P62851	4.21047	2.21022	40S ribosomal protein S25	RPS25
P52926-3;P52926-6;P52926-4;P52926-5;P52926-2;P52926	3.90152	1.85093	High mobility group protein HMGI-C	HMGA2
Q9H3Z4;Q9H3Z4-2	3.28454	2.12856	DnaJ homolog subfamily C member 5	DNAJC5
Q6P1X6-2;Q6P1X6	2.88665	1.47953	UPF0598 protein C8orf82	C8orf82
Q8NBM4-4;Q8NBM4-3;Q8NBM4-2;Q8NBM4	2.31319	1.33035	Ubiquitin-associated domain-containing protein 2	UBAC2
Q9Y6I9	2.29419	1.66994	Testis-expressed sequence 264 protein	TEX264
P01130-3;P01130-6;P01130-4;P01130-5;P01130;P01130-2	2.10139	1.79269	Low-density lipoprotein receptor	LDLR
P35869	2.01366	2.10052	Aryl hydrocarbon receptor	AHR
P04150-9;P04150-2;P04150-6;P04150-8;P04150-10;P04150;P04150-3;P04150-7;P04150-5;P04150-13;P04150-12;P04150-11;P04150-16;P04150-15;P04150-14	1.99532	1.39978	Glucocorticoid receptor	NR3C1
Q86V48-2;Q86V48-3;Q86V48	1.90543	1.87916	Leucine zipper protein 1	LUZP1
Q53H96;Q53H96-2	1.79145	1.55907	Pyrroline-5-carboxylate reductase 3	PYCRL
Q86SQ0-2;Q86SQ0-3;Q86SQ0	1.72865	2.02531	Pleckstrin homology-like domain family B member 2	PHLDB2
O95248;O95248-5;O95248-4	1.7205	1.72755	Myotubularin-related protein 5	SBF1
Q86WV6	1.71241	1.55734	Stimulator of interferon genes protein	TMEM173
Q8NC51-4;Q8NC51-3;Q8NC51-2;Q8NC51	1.57723	1.52107	Plasminogen activator inhibitor 1 RNA-binding protein	SERBP1
P28300	1.52984	1.38859	Protein-lysine 6-oxidase	LOX
Q9UKS6	1.51535	1.48304	Protein kinase C and casein kinase substrate in neurons protein 3	PACSIN3
O00151	1.39925	2.49491	PDZ and LIM domain protein 1	PDLIM1
Q12841-2;Q12841	1.37214	1.44688	Follistatin-related protein 1	FSTL1
Q9UPU5	1.36406	1.43536	Ubiquitin carboxyl-terminal hydrolase 24	USP24
Q9NZN5-2;Q9NZN5	1.30842	1.65695	Rho guanine nucleotide exchange factor 12	ARHGEF12
P05387	1.27833	1.81525	60S acidic ribosomal protein P2	RPLP2
Q9NZI8;Q9NZI8-2	1.27394	1.64766	Insulin-like growth factor 2 mRNA-binding protein 1	IGF2BP1
O14569	1.25279	1.50375	Cytochrome b561 domain-containing protein 2	CYB561D2
Q9NQP4	1.25262	1.65158	Prefoldin subunit 4	PFDN4
P49257	1.24611	1.42852	Protein ERGIC-53	LMAN1
Q9BTZ2-8;Q9BTZ2-4;Q9BTZ2;Q6PKH6;Q6PKH6-2;Q9BTZ2-3;Q9BTZ2-7;Q9BTZ2-2;Q9BTZ2-5	1.23244	2.04626	Dehydrogenase/reductase SDR family member 4;Dehydrogenase/reductase SDR family member 4-like 2	DHRS4;DHRS4L2
A2RRP1-2;A2RRP1	1.17484	1.72908	Neuroblastoma-amplified sequence	NBAS
Q6IAN0	1.171	1.45171	Dehydrogenase/reductase SDR family member 7B	DHRS7B
Q92520	1.10545	1.31704	Protein FAM3C	FAM3C
P34949;P34949-2	1.08451	1.49316	Mannose-6-phosphate isomerase	MPI
O75821	1.08254	1.32569	Eukaryotic translation initiation factor 3 subunit G	EIF3G
Q15813;Q15813-2	0.885304	2.07097	Tubulin-specific chaperone E	TBCE
P19784	0.862866	1.89053	Casein kinase II subunit alpha	CSNK2A2
Q92882	0.827773	1.30786	Osteoclast-stimulating factor 1	OSTF1
P17655;P17655-2	0.811639	1.3116	Calpain-2 catalytic subunit	CAPN2
P59998;P59998-3;P59998-2;P59998-4	0.801937	1.64071	Actin-related protein 2/3 complex subunit 4	ARPC4
O95671;O95671-3;O95671-2	0.793237	1.68677	N-acetylserotonin O-methyltransferase-like protein	ASMTL
Q9NZL4-3;Q9NZL4;Q9NZL4-2	0.752563	1.45417	Hsp70-binding protein 1	HSPBP1
P52209-2;P52209	0.734	1.98102	6-phosphogluconate dehydrogenase, decarboxylating	PGD
Q7L1Q6;Q7L1Q6-4;Q7L1Q6-3;Q7L1Q6-2	0.719935	1.51264	Basic leucine zipper and W2 domain-containing protein 1	BZW1
P68366-2;P68366	0.703067	1.5091	Tubulin alpha-4A chain	TUBA4A
P04632	0.698822	1.43078	Calpain small subunit 1	CAPNS1
P42771;P42771-4;P42771-2;P42772;P42771-3	0.685737	1.44773	Cyclin-dependent kinase inhibitor 2A;Cyclin-dependent kinase 4 inhibitor B	CDKN2A;CDKN2B
Q8N2K0-3;Q8N2K0;Q8N2K0-2	0.682193	1.4928	Monoacylglycerol lipase ABHD12	ABHD12
P21283	0.67212	1.55539	V-type proton ATPase subunit C 1	ATP6V1C1
P78560;P78560-2	0.6167	2.28281	Death domain-containing protein CRADD	CRADD
Q9HA65-3;Q9HA65;Q9HA65-2	0.601336	1.30253	TBC1 domain family member 17	TBC1D17
P10398	0.540132	2.34604	Serine/threonine-protein kinase A-Raf	ARAF
Q8NEB9	0.529376	1.98708	Phosphatidylinositol 3-kinase catalytic subunit type 3	PIK3C3
O00267-2;O00267	0.491183	1.73874	Transcription elongation factor SPT5	SUPT5H
O75503	0.490172	1.43977	Ceroid-lipofuscinosis neuronal protein 5	CLN5
Q9H3K6;Q9H3K6-2	0.432984	1.41032	BolA-like protein 2	BOLA2
Q9NX24	0.326823	1.43024	H/ACA ribonucleoprotein complex subunit 2	NHP2
P49441	0.324048	1.354	Inositol polyphosphate 1-phosphatase	INPP1
